# Supplementary material for: Single-cell RNA-sequencing identifies disease-associated oligodendrocytes in male APP NL-G-F and 5XFAD mice
Source: Nat Commun. 2023 Feb 13;14:802. doi: 10.1038/s41467-023-36519-8 (PMC9925742; doi:10.1038/s41467-023-36519-8)
Supplement: Supplementary file 3 — Supplementary data 1 [file 41467_2023_36519_MOESM3_ESM.csv]

Likelihood-ratio test for single cell feature expression, (McDavid et al., Bioinformatics, 2013)
	p_val	avg_log2FC	pct.1	pct.2	p_val_adj	cluster
Trio	1.10E-137	1.323979549	1	0.987	2.19E-134	COP+NFOL
Sox4	1.14E-137	2.033763806	1	0.994	2.28E-134	COP+NFOL
Tnr	4.20E-137	2.128268786	1	0.999	8.41E-134	COP+NFOL
Dlgap1	5.13E-137	1.271141526	1	1	1.03E-133	COP+NFOL
Rtn1	9.26E-137	2.544513617	1	1	1.85E-133	COP+NFOL
Basp1	6.60E-136	1.595530842	1	1	1.32E-132	COP+NFOL
Ppp1r14b	8.27E-136	1.625737544	1	1	1.65E-132	COP+NFOL
Sox6	8.64E-136	1.443065	1	1	1.73E-132	COP+NFOL
Mir9-3hg	1.71E-135	0.77113263	1	1	3.41E-132	COP+NFOL
Marcks	3.31E-135	2.628167771	1	1	6.62E-132	COP+NFOL
Amz1	3.48E-135	0.628042998	1	0.998	6.96E-132	COP+NFOL
Tubb2b	4.11E-135	1.797441072	1	1	8.21E-132	COP+NFOL
Xylt1	6.78E-135	1.230443148	1	0.973	1.36E-131	COP+NFOL
Vps37b	9.71E-135	1.058275942	1	0.999	1.94E-131	COP+NFOL
Brinp1	5.52E-134	0.855556282	0.995	0.984	1.10E-130	COP+NFOL
Slc35f1	9.41E-134	0.932384023	1	0.907	1.88E-130	COP+NFOL
Opcml	1.64E-133	1.902111333	1	1	3.28E-130	COP+NFOL
Midn	2.14E-133	1.046638409	1	1	4.28E-130	COP+NFOL
Gria2	2.24E-133	2.111829467	1	1	4.47E-130	COP+NFOL
Lhfpl3	5.75E-133	1.646015689	1	1	1.15E-129	COP+NFOL
Vwc2	1.24E-132	0.47158206	1	1	2.48E-129	COP+NFOL
Tnfrsf21	1.62E-132	1.057203846	1	0.996	3.24E-129	COP+NFOL
Tmem158	2.56E-132	0.752155234	0.995	0.999	5.12E-129	COP+NFOL
Rassf10	1.09E-131	1.089859802	0.991	1	2.17E-128	COP+NFOL
Pak4	1.14E-131	1.237488659	1	1	2.29E-128	COP+NFOL
Itpr2	1.18E-131	1.564538111	1	0.988	2.37E-128	COP+NFOL
Nrcam	1.59E-131	1.263565489	0.995	0.98	3.18E-128	COP+NFOL
Plppr5	2.24E-131	0.992564672	1	1	4.49E-128	COP+NFOL
Arhgef10l	2.98E-131	0.573168364	1	0.983	5.96E-128	COP+NFOL
Cbr3	3.01E-131	0.608220389	1	0.992	6.02E-128	COP+NFOL
Pafah1b3	3.29E-131	0.646396578	1	1	6.58E-128	COP+NFOL
Gm36988	3.90E-131	1.085587973	1	1	7.80E-128	COP+NFOL
Spon1	6.40E-131	0.978493305	0.995	0.977	1.28E-127	COP+NFOL
Traf4	8.83E-131	1.497114866	1	1	1.77E-127	COP+NFOL
Ppfibp1	1.35E-130	1.470568069	1	0.999	2.70E-127	COP+NFOL
Akap13	1.99E-130	0.416125108	1	1	3.98E-127	COP+NFOL
Ccnd1	4.08E-130	1.285888876	1	1	8.16E-127	COP+NFOL
Tmem176b	1.28E-129	1.964156842	1	0.995	2.56E-126	COP+NFOL
Rcc2	1.76E-129	0.479122379	1	1	3.51E-126	COP+NFOL
Slc1a1	2.41E-129	1.768228661	1	0.994	4.82E-126	COP+NFOL
Anxa6	2.73E-129	0.588707537	1	0.984	5.47E-126	COP+NFOL
Shisal1	3.38E-129	1.592091463	1	1	6.76E-126	COP+NFOL
Csmd1	3.66E-129	0.755341949	0.991	0.99	7.32E-126	COP+NFOL
Rac3	6.68E-129	0.461212431	1	1	1.34E-125	COP+NFOL
Ssbp4	6.77E-129	0.434862992	1	0.993	1.35E-125	COP+NFOL
Bcan	7.58E-129	2.286324218	1	1	1.52E-125	COP+NFOL
Prdx2	7.88E-129	0.53339611	1	1	1.58E-125	COP+NFOL
Dock4	9.54E-129	1.207649367	1	0.999	1.91E-125	COP+NFOL
Sox21	1.02E-128	0.802615911	0.991	0.998	2.05E-125	COP+NFOL
Slitrk2	1.05E-128	0.625866591	1	1	2.10E-125	COP+NFOL
Gng2	1.21E-128	0.565232683	1	0.959	2.42E-125	COP+NFOL
Carmil1	1.59E-128	0.466562862	1	0.991	3.19E-125	COP+NFOL
Igfbp3	3.83E-128	0.638465991	1	0.999	7.66E-125	COP+NFOL
B3gat2	4.12E-128	0.794619734	1	0.997	8.25E-125	COP+NFOL
Pmepa1	7.83E-128	1.030573047	1	1	1.57E-124	COP+NFOL
Lrp1	1.33E-127	1.204459083	1	0.998	2.65E-124	COP+NFOL
Susd4	1.65E-127	0.786731607	0.991	0.985	3.31E-124	COP+NFOL
Ptprg	1.66E-127	0.890576365	1	0.991	3.32E-124	COP+NFOL
Fzd9	2.76E-127	0.640466863	1	0.986	5.53E-124	COP+NFOL
Lpcat1	3.90E-127	0.573155117	0.995	0.999	7.80E-124	COP+NFOL
Lhfpl2	4.09E-127	0.67698494	1	1	8.18E-124	COP+NFOL
Etv6	6.58E-127	0.562044867	1	1	1.32E-123	COP+NFOL
1110038B12Rik	7.29E-127	0.434681962	1	1	1.46E-123	COP+NFOL
Khdrbs3	1.03E-126	0.474566487	1	1	2.05E-123	COP+NFOL
Igsf21	1.59E-126	0.661558218	0.995	0.994	3.18E-123	COP+NFOL
Fchsd2	3.38E-126	1.074524509	1	0.999	6.76E-123	COP+NFOL
Jam2	3.79E-126	0.664361429	1	0.999	7.58E-123	COP+NFOL
Arhgap35	3.82E-126	0.750342258	1	1	7.63E-123	COP+NFOL
Eid2	1.88E-125	0.605915678	1	1	3.75E-122	COP+NFOL
Bex2	2.42E-125	1.475274421	1	1	4.84E-122	COP+NFOL
Afap1l2	2.74E-125	1.118234557	0.991	0.955	5.48E-122	COP+NFOL
Gm1673	2.89E-125	1.180779718	1	1	5.77E-122	COP+NFOL
Ttyh3	3.18E-125	0.329343803	1	1	6.36E-122	COP+NFOL
Aprt	3.88E-125	0.829293948	1	1	7.77E-122	COP+NFOL
Cav1	5.22E-125	0.513821616	1	0.991	1.04E-121	COP+NFOL
Dpf1	7.74E-125	0.482151453	1	0.993	1.55E-121	COP+NFOL
Kcnc3	9.32E-125	0.400726578	0.991	1	1.86E-121	COP+NFOL
Sfxn1	1.37E-124	0.710131216	1	0.999	2.74E-121	COP+NFOL
Sema4a	1.44E-124	0.494177917	1	0.999	2.89E-121	COP+NFOL
Nrep	3.26E-124	0.316183284	0.995	0.945	6.51E-121	COP+NFOL
Suclg2	4.49E-124	0.204750994	1	0.995	8.97E-121	COP+NFOL
B4galt6	7.62E-124	0.542972233	0.995	0.988	1.52E-120	COP+NFOL
Mtap	8.44E-124	0.554818251	1	0.963	1.69E-120	COP+NFOL
Nim1k	1.03E-123	0.439186764	1	1	2.06E-120	COP+NFOL
Meg3	1.96E-123	1.275968799	0.995	1	3.93E-120	COP+NFOL
Pdk1	2.29E-123	0.355605689	1	0.998	4.57E-120	COP+NFOL
Bex4	2.32E-123	1.020296066	1	1	4.64E-120	COP+NFOL
Sdc3	2.53E-123	0.945995317	1	0.999	5.06E-120	COP+NFOL
Fam181b	2.54E-123	0.738608775	0.991	1	5.09E-120	COP+NFOL
Tmem176a	3.21E-123	1.52601481	1	0.987	6.43E-120	COP+NFOL
Tmem108	3.62E-123	1.310835655	1	1	7.24E-120	COP+NFOL
Tagln3	3.95E-123	0.695551936	1	0.989	7.91E-120	COP+NFOL
Hmgb2	4.26E-123	0.678662843	1	1	8.51E-120	COP+NFOL
Ophn1	5.22E-123	0.732456918	1	0.953	1.04E-119	COP+NFOL
Orai1	1.56E-122	0.805639805	1	1	3.11E-119	COP+NFOL
Gucy1a1	2.68E-122	0.259869308	1	0.998	5.37E-119	COP+NFOL
Stmn3	3.20E-122	1.037947367	1	1	6.40E-119	COP+NFOL
Armh4	3.79E-122	1.050105474	0.995	0.969	7.59E-119	COP+NFOL
Ckap4	6.75E-122	0.612598302	0.977	0.998	1.35E-118	COP+NFOL
Slc45a4	7.77E-122	0.478193233	1	1	1.55E-118	COP+NFOL
D630045J12Rik	9.83E-122	0.854491448	1	0.995	1.97E-118	COP+NFOL
AC149090.1	1.42E-121	0.456327969	1	1	2.84E-118	COP+NFOL
C1qtnf4	1.58E-121	0.69383521	1	0.996	3.15E-118	COP+NFOL
Ramp2	1.83E-121	0.915925717	1	0.978	3.66E-118	COP+NFOL
Epha5	2.11E-121	0.515795464	1	1	4.21E-118	COP+NFOL
Fyn	2.16E-121	1.555126483	1	1	4.32E-118	COP+NFOL
Gria3	2.35E-121	0.931688071	0.995	1	4.70E-118	COP+NFOL
Lrrtm3	2.85E-121	0.89477707	1	0.999	5.70E-118	COP+NFOL
Bmp4	3.36E-121	1.51810196	0.991	0.884	6.73E-118	COP+NFOL
Tshz2	3.53E-121	0.683377778	0.986	0.965	7.06E-118	COP+NFOL
Pde4d	6.86E-121	0.451637886	1	1	1.37E-117	COP+NFOL
Gm4876	7.35E-121	0.575746739	0.986	0.997	1.47E-117	COP+NFOL
Sox5	8.06E-121	0.607841873	0.995	0.999	1.61E-117	COP+NFOL
Klhl5	1.32E-120	1.031843721	1	1	2.64E-117	COP+NFOL
Map2	1.35E-120	1.050676956	1	1	2.70E-117	COP+NFOL
Arhgef26	1.46E-120	0.213095472	0.995	0.968	2.91E-117	COP+NFOL
Ptprz1	1.76E-120	2.073413375	1	0.998	3.51E-117	COP+NFOL
Kcnip3	1.80E-120	1.073594026	1	0.927	3.60E-117	COP+NFOL
Nlgn2	2.24E-120	0.610606372	1	1	4.47E-117	COP+NFOL
Nrxn1	2.41E-120	1.285073114	1	1	4.82E-117	COP+NFOL
Tspan13	2.51E-120	0.92582158	0.995	0.903	5.01E-117	COP+NFOL
Zdhhc2	3.09E-120	0.790160805	1	1	6.19E-117	COP+NFOL
Tagln2	3.62E-120	0.688995246	1	1	7.24E-117	COP+NFOL
Podxl2	4.53E-120	0.964106763	1	0.998	9.06E-117	COP+NFOL
Chic2	4.89E-120	0.756625618	1	1	9.79E-117	COP+NFOL
Zfp36l1	5.04E-120	0.979032229	1	0.976	1.01E-116	COP+NFOL
Dlgap4	7.31E-120	0.625738086	1	1	1.46E-116	COP+NFOL
Ccrl2	8.92E-120	0.307956869	1	0.976	1.78E-116	COP+NFOL
Cyfip2	2.48E-119	1.022590635	1	1	4.97E-116	COP+NFOL
Ptprs	4.09E-119	0.909658556	1	1	8.19E-116	COP+NFOL
Rcn1	4.36E-119	0.929348461	0.977	0.979	8.71E-116	COP+NFOL
Jpt1	4.83E-119	0.890075341	1	0.999	9.66E-116	COP+NFOL
Abr	9.42E-119	0.626355244	1	0.991	1.88E-115	COP+NFOL
Frmd4a	1.34E-118	1.326209684	1	0.999	2.69E-115	COP+NFOL
Znrf1	1.40E-118	0.772462206	1	1	2.79E-115	COP+NFOL
Pxdc1	1.54E-118	0.955151919	0.982	0.983	3.09E-115	COP+NFOL
Tubb2a	1.74E-118	1.234861908	1	0.999	3.48E-115	COP+NFOL
Xpr1	3.16E-118	0.438860875	1	0.986	6.31E-115	COP+NFOL
Cacng4	3.41E-118	1.334263924	0.995	1	6.82E-115	COP+NFOL
Limd2	4.01E-118	0.279690906	1	0.947	8.02E-115	COP+NFOL
Prrx1	4.75E-118	0.434971574	1	1	9.49E-115	COP+NFOL
Elfn2	5.34E-118	0.643304252	1	1	1.07E-114	COP+NFOL
Grm5	5.73E-118	0.809409449	0.986	1	1.15E-114	COP+NFOL
Fam89a	5.75E-118	0.851348645	1	0.999	1.15E-114	COP+NFOL
Mex3b	5.98E-118	0.531234092	1	1	1.20E-114	COP+NFOL
Zfp428	8.36E-118	0.773786365	1	1	1.67E-114	COP+NFOL
Eno1	8.60E-118	0.955456066	1	1	1.72E-114	COP+NFOL
Lgalsl	8.80E-118	0.532870038	1	0.914	1.76E-114	COP+NFOL
Morf4l2	9.22E-118	0.448057705	1	1	1.84E-114	COP+NFOL
Mfsd2a	1.46E-117	1.356754996	0.995	0.993	2.92E-114	COP+NFOL
Eps8	1.60E-117	0.752143266	1	1	3.21E-114	COP+NFOL
Igsf9b	1.84E-117	1.021822082	1	1	3.68E-114	COP+NFOL
Chst7	2.74E-117	0.346937821	1	0.974	5.47E-114	COP+NFOL
Folr2	2.75E-117	0.523397386	0.991	0.982	5.51E-114	COP+NFOL
Abracl	1.12E-116	0.605249185	0.995	0.947	2.25E-113	COP+NFOL
Zmiz1	1.14E-116	0.426730618	1	1	2.28E-113	COP+NFOL
Reep1	1.25E-116	0.701135491	0.991	1	2.51E-113	COP+NFOL
Man1c1	2.13E-116	0.676306433	0.995	1	4.25E-113	COP+NFOL
Vcan	3.04E-116	1.844647046	0.972	0.987	6.07E-113	COP+NFOL
Ctxn1	3.39E-116	0.737952322	1	1	6.78E-113	COP+NFOL
Unc119	4.13E-116	0.506089701	1	0.999	8.27E-113	COP+NFOL
Ntrk3	5.65E-116	0.481537697	0.995	0.996	1.13E-112	COP+NFOL
Tril	7.74E-116	1.226207789	1	0.983	1.55E-112	COP+NFOL
Cask	8.26E-116	0.64862151	1	1	1.65E-112	COP+NFOL
Gm47283	3.02E-115	0.464229428	1	1	6.04E-112	COP+NFOL
Grid2	4.02E-115	0.599460897	1	1	8.05E-112	COP+NFOL
Zbed3	6.04E-115	0.442782341	1	1	1.21E-111	COP+NFOL
Snap25	8.56E-115	0.450053646	0.986	0.996	1.71E-111	COP+NFOL
Nrxn3	1.03E-114	0.76337174	0.995	0.949	2.06E-111	COP+NFOL
Neu4	1.06E-114	1.725014457	1	0.985	2.13E-111	COP+NFOL
Zkscan1	1.57E-114	0.813561996	1	1	3.15E-111	COP+NFOL
Sh3bp4	1.65E-114	1.098705603	0.995	1	3.29E-111	COP+NFOL
Nnat	2.16E-114	1.161837986	1	1	4.32E-111	COP+NFOL
Brca1	2.48E-114	0.699258172	0.991	0.981	4.95E-111	COP+NFOL
Pdcd4	2.90E-114	1.180075366	1	1	5.81E-111	COP+NFOL
Fxyd6	3.74E-114	1.15688773	0.977	0.963	7.48E-111	COP+NFOL
Arsb	5.74E-114	0.903259949	1	1	1.15E-110	COP+NFOL
Ly6h	5.80E-114	1.144199187	0.986	0.949	1.16E-110	COP+NFOL
Pgpep1	6.63E-114	0.33208016	1	1	1.33E-110	COP+NFOL
Cxxc4	6.82E-114	0.387811701	0.986	0.999	1.36E-110	COP+NFOL
Tnik	1.51E-113	1.03304623	1	1	3.03E-110	COP+NFOL
Evi5	2.26E-113	0.423048262	0.995	1	4.52E-110	COP+NFOL
Cspg4	2.64E-113	0.746218604	0.986	0.999	5.28E-110	COP+NFOL
Ankrd44	5.80E-113	0.592005038	1	1	1.16E-109	COP+NFOL
Zeb1	5.98E-113	0.989978885	0.991	0.982	1.20E-109	COP+NFOL
Tmem132b	6.35E-113	0.37130472	1	1	1.27E-109	COP+NFOL
Gng3	6.58E-113	1.545049648	1	0.999	1.32E-109	COP+NFOL
Gpcpd1	7.53E-113	0.706432055	1	1	1.51E-109	COP+NFOL
Dscam	8.20E-113	0.883431286	0.982	1	1.64E-109	COP+NFOL
Casp3	8.31E-113	0.867174917	0.995	1	1.66E-109	COP+NFOL
Mb21d2	9.11E-113	0.394906761	1	1	1.82E-109	COP+NFOL
Serpine2	1.01E-112	1.66306981	1	0.945	2.02E-109	COP+NFOL
Bzw2	1.03E-112	0.499509893	1	1	2.07E-109	COP+NFOL
Elavl4	1.29E-112	0.719969076	0.972	0.996	2.59E-109	COP+NFOL
Msi2	1.34E-112	0.307684788	1	1	2.68E-109	COP+NFOL
Dynll2	1.39E-112	1.094776279	1	1	2.78E-109	COP+NFOL
Dlg4	1.50E-112	0.307872993	1	1	3.00E-109	COP+NFOL
Gpr37l1	2.09E-112	1.991020573	1	0.999	4.17E-109	COP+NFOL
Chst11	2.16E-112	0.717174261	1	0.991	4.32E-109	COP+NFOL
Dipk1b	2.69E-112	0.717054021	0.977	0.984	5.38E-109	COP+NFOL
Efs	3.52E-112	0.408036701	1	0.996	7.03E-109	COP+NFOL
Sox3	3.58E-112	0.633012423	0.991	1	7.15E-109	COP+NFOL
Timp4	5.70E-112	1.566066817	1	1	1.14E-108	COP+NFOL
Ezh2	7.25E-112	0.412378559	1	1	1.45E-108	COP+NFOL
Frrs1	8.29E-112	0.223530909	1	1	1.66E-108	COP+NFOL
Gria4	8.42E-112	0.515663089	1	1	1.68E-108	COP+NFOL
Cd302	1.23E-111	0.681601655	1	0.995	2.46E-108	COP+NFOL
Nr2f1	1.35E-111	0.660251298	0.995	0.995	2.70E-108	COP+NFOL
Arhgap31	2.61E-111	1.096635133	1	0.964	5.21E-108	COP+NFOL
Pkia	3.05E-111	0.707262359	1	0.991	6.10E-108	COP+NFOL
Atp6v0e	3.07E-111	0.468454717	1	1	6.14E-108	COP+NFOL
Dag1	4.00E-111	0.466343863	1	1	8.01E-108	COP+NFOL
Ust	4.23E-111	0.805493873	1	0.992	8.46E-108	COP+NFOL
Gm3764	4.66E-111	0.881412036	0.991	1	9.32E-108	COP+NFOL
Mpped2	5.42E-111	0.574843554	1	1	1.08E-107	COP+NFOL
Nme1	6.11E-111	0.386990295	1	1	1.22E-107	COP+NFOL
Fam3c	8.05E-111	0.932949319	1	1	1.61E-107	COP+NFOL
Ran	1.71E-110	0.304054008	1	1	3.43E-107	COP+NFOL
Arxes1	2.05E-110	0.806892996	0.991	0.998	4.10E-107	COP+NFOL
Adgrl1	2.58E-110	0.254561552	1	0.999	5.17E-107	COP+NFOL
Bri3bp	2.89E-110	0.451545463	1	1	5.78E-107	COP+NFOL
Arhgap24	3.41E-110	0.584338867	0.991	0.959	6.82E-107	COP+NFOL
Tspan6	3.51E-110	1.016230024	0.995	0.999	7.02E-107	COP+NFOL
Gpr17	3.54E-110	2.045710203	0.995	0.997	7.07E-107	COP+NFOL
Bex3	5.21E-110	0.713296526	1	1	1.04E-106	COP+NFOL
Wasf1	5.41E-110	0.567226727	1	1	1.08E-106	COP+NFOL
Btbd17	8.00E-110	0.254682033	0.995	0.977	1.60E-106	COP+NFOL
Csad	8.19E-110	0.760347698	1	1	1.64E-106	COP+NFOL
Dzip3	9.44E-110	0.305691104	1	1	1.89E-106	COP+NFOL
Col9a1	9.94E-110	0.554118991	1	0.993	1.99E-106	COP+NFOL
Trib1	1.22E-109	0.348186262	1	1	2.44E-106	COP+NFOL
Lsamp	1.23E-109	1.694004312	1	1	2.45E-106	COP+NFOL
Tsc22d1	1.26E-109	1.541189274	1	0.978	2.52E-106	COP+NFOL
Ppa1	1.28E-109	0.50634994	1	1	2.55E-106	COP+NFOL
Sox2	1.30E-109	0.849212274	1	1	2.61E-106	COP+NFOL
Nav1	1.61E-109	0.676409829	1	1	3.22E-106	COP+NFOL
Ttc19	1.92E-109	0.312943022	1	1	3.84E-106	COP+NFOL
Enah	2.08E-109	0.41021701	1	1	4.16E-106	COP+NFOL
Tmem167	2.30E-109	0.439826082	1	1	4.59E-106	COP+NFOL
Arpp21	2.32E-109	0.570961581	0.995	1	4.65E-106	COP+NFOL
Hddc2	4.27E-109	0.700652433	1	0.992	8.53E-106	COP+NFOL
Apba2	4.87E-109	0.898149322	0.972	0.859	9.73E-106	COP+NFOL
Clec2l	5.52E-109	0.317455711	1	1	1.10E-105	COP+NFOL
Mmp15	7.22E-109	0.581574957	0.982	0.992	1.44E-105	COP+NFOL
Lmo4	9.07E-109	0.662275132	1	1	1.81E-105	COP+NFOL
Adcyap1r1	1.11E-108	0.386838096	1	0.898	2.21E-105	COP+NFOL
C1ql1	1.17E-108	1.718247432	1	1	2.35E-105	COP+NFOL
Mro	1.61E-108	0.586623085	0.982	0.849	3.22E-105	COP+NFOL
Tcf7l2	1.84E-108	1.326733569	1	1	3.68E-105	COP+NFOL
Cdo1	2.92E-108	1.013873521	0.995	0.991	5.83E-105	COP+NFOL
Tubb5	2.96E-108	0.737875305	1	1	5.92E-105	COP+NFOL
Rpl22l1	3.20E-108	0.313975456	1	1	6.40E-105	COP+NFOL
4430402I18Rik	3.29E-108	1.200771065	0.995	0.997	6.59E-105	COP+NFOL
Tmem9	4.21E-108	0.486847752	1	0.999	8.43E-105	COP+NFOL
Pik3r3	5.34E-108	1.093404117	1	1	1.07E-104	COP+NFOL
Vxn	5.44E-108	1.29870464	0.968	0.999	1.09E-104	COP+NFOL
Btg1	5.53E-108	0.503755752	1	0.999	1.11E-104	COP+NFOL
Ntrk2	6.28E-108	0.701930376	1	1	1.26E-104	COP+NFOL
Col9a3	6.60E-108	1.298836512	1	1	1.32E-104	COP+NFOL
Timp3	8.96E-108	0.835364843	1	0.998	1.79E-104	COP+NFOL
Dmd	1.03E-107	0.426487881	0.982	0.998	2.06E-104	COP+NFOL
Cadm2	1.26E-107	0.99687791	1	1	2.52E-104	COP+NFOL
Luzp2	1.40E-107	1.531253301	1	1	2.79E-104	COP+NFOL
Srsf2	1.52E-107	0.297978103	1	1	3.05E-104	COP+NFOL
Nlgn3	1.74E-107	0.946123875	1	1	3.47E-104	COP+NFOL
Ctnnd2	2.55E-107	0.550403085	1	1	5.09E-104	COP+NFOL
Hbegf	3.31E-107	0.614684434	0.991	0.981	6.63E-104	COP+NFOL
Rras2	3.49E-107	1.08232267	1	0.977	6.98E-104	COP+NFOL
Hist1h2ap	4.95E-107	0.302057049	0.977	0.992	9.90E-104	COP+NFOL
Ptpro	6.08E-107	0.865100593	0.986	0.992	1.22E-103	COP+NFOL
Pde3b	7.39E-107	0.207451404	1	0.989	1.48E-103	COP+NFOL
Cryl1	8.30E-107	0.371800919	0.982	0.99	1.66E-103	COP+NFOL
Cpne2	8.33E-107	0.90625915	0.991	0.989	1.67E-103	COP+NFOL
Rcn3	8.63E-107	0.754103637	0.986	0.931	1.73E-103	COP+NFOL
Nrm	9.73E-107	0.559360674	1	1	1.95E-103	COP+NFOL
Sulf2	1.43E-106	0.501366562	1	1	2.86E-103	COP+NFOL
Ntm	2.36E-106	0.911138584	1	0.981	4.72E-103	COP+NFOL
Dner	3.11E-106	0.504651866	1	0.988	6.22E-103	COP+NFOL
Evl	4.15E-106	0.37919189	0.995	0.992	8.31E-103	COP+NFOL
Bhlhb9	4.40E-106	0.588666273	1	0.971	8.81E-103	COP+NFOL
Ier3	4.53E-106	0.211885121	1	0.968	9.06E-103	COP+NFOL
Rnf180	5.25E-106	0.66494566	0.991	0.967	1.05E-102	COP+NFOL
Eef1akmt1	5.64E-106	0.465771859	1	1	1.13E-102	COP+NFOL
9630013A20Rik	6.82E-106	2.009149234	0.995	1	1.36E-102	COP+NFOL
Soat1	7.00E-106	0.255144024	1	1	1.40E-102	COP+NFOL
Lrch3	9.95E-106	0.230711975	1	1	1.99E-102	COP+NFOL
Pfn2	1.45E-105	0.548083362	1	1	2.91E-102	COP+NFOL
Bex1	1.93E-105	0.820701187	0.991	1	3.85E-102	COP+NFOL
Cadm1	2.98E-105	0.853274422	1	1	5.96E-102	COP+NFOL
Ece1	3.54E-105	0.374272433	0.995	0.999	7.08E-102	COP+NFOL
Nav2	5.64E-105	0.810751542	1	1	1.13E-101	COP+NFOL
Plcb1	1.03E-104	0.894715115	0.963	0.983	2.07E-101	COP+NFOL
Sema3d	1.35E-104	0.838811928	1	1	2.70E-101	COP+NFOL
Tacc2	1.72E-104	0.543115392	0.968	1	3.45E-101	COP+NFOL
Cdk4	1.92E-104	0.5945583	1	1	3.85E-101	COP+NFOL
Slc38a1	1.99E-104	0.387855903	0.963	0.99	3.98E-101	COP+NFOL
Arhgap33	2.09E-104	0.250927719	1	1	4.18E-101	COP+NFOL
Fkbp9	2.11E-104	0.551323631	1	1	4.22E-101	COP+NFOL
Rps18	3.33E-104	0.26972739	1	1	6.66E-101	COP+NFOL
Fads1	3.42E-104	0.377088632	1	1	6.84E-101	COP+NFOL
Grin3a	3.83E-104	0.839412529	0.982	0.976	7.66E-101	COP+NFOL
Plgrkt	4.06E-104	0.316126566	1	1	8.12E-101	COP+NFOL
Unc80	4.45E-104	0.479014089	0.986	1	8.89E-101	COP+NFOL
Arl4a	4.55E-104	0.787563253	1	1	9.09E-101	COP+NFOL
Snrpd1	7.94E-104	0.491104369	1	1	1.59E-100	COP+NFOL
Celf2	8.08E-104	0.607663036	1	1	1.62E-100	COP+NFOL
Etv4	9.29E-104	0.413618397	0.991	0.927	1.86E-100	COP+NFOL
Plpp4	1.23E-103	0.83136489	0.982	0.893	2.45E-100	COP+NFOL
Lgals9	1.51E-103	0.292604348	1	1	3.02E-100	COP+NFOL
Pcp4	1.80E-103	0.659068528	1	1	3.61E-100	COP+NFOL
Id2	2.01E-103	0.989344499	1	0.999	4.01E-100	COP+NFOL
Rheb	2.20E-103	0.226628149	1	1	4.41E-100	COP+NFOL
Ptprt	2.59E-103	0.511560076	0.991	1	5.17E-100	COP+NFOL
Khdrbs2	2.80E-103	0.731793621	1	0.997	5.60E-100	COP+NFOL
Nav3	3.19E-103	0.453328413	1	0.997	6.38E-100	COP+NFOL
Pid1	3.69E-103	0.972376819	0.986	0.917	7.39E-100	COP+NFOL
Atf4	5.20E-103	0.288571886	1	1	1.04E-99	COP+NFOL
Rgcc	5.49E-103	1.576511776	1	0.999	1.10E-99	COP+NFOL
Scrg1	8.48E-103	1.68699122	1	1	1.70E-99	COP+NFOL
Lrrc4c	1.06E-102	0.418827086	1	1	2.12E-99	COP+NFOL
Polr3h	1.78E-102	0.37300818	1	1	3.55E-99	COP+NFOL
Fabp7	2.09E-102	1.554697023	1	1	4.17E-99	COP+NFOL
Rbmx	2.14E-102	0.426142521	1	1	4.27E-99	COP+NFOL
Cpq	2.43E-102	0.90136322	1	0.991	4.85E-99	COP+NFOL
Epb41	3.25E-102	0.317923416	0.986	1	6.50E-99	COP+NFOL
Matn4	4.22E-102	1.1758341	1	1	8.44E-99	COP+NFOL
Arf4	5.50E-102	0.624830392	1	1	1.10E-98	COP+NFOL
Rbm3	5.70E-102	0.589651295	1	1	1.14E-98	COP+NFOL
Tram1l1	5.86E-102	0.378514818	1	0.999	1.17E-98	COP+NFOL
Ltbp3	6.48E-102	0.286638161	0.991	0.99	1.30E-98	COP+NFOL
Plekho1	7.21E-102	0.273065823	1	0.992	1.44E-98	COP+NFOL
Lima1	8.27E-102	0.549617796	1	1	1.65E-98	COP+NFOL
Helz	9.39E-102	0.443672601	1	1	1.88E-98	COP+NFOL
Sema5a	1.30E-101	1.311720058	1	1	2.59E-98	COP+NFOL
Mpzl1	1.30E-101	1.300322215	1	1	2.59E-98	COP+NFOL
Mmd2	1.35E-101	0.77125497	1	1	2.69E-98	COP+NFOL
Cdr1os	1.63E-101	0.476276039	0.991	0.999	3.25E-98	COP+NFOL
Inppl1	1.77E-101	0.71319661	1	1	3.53E-98	COP+NFOL
1110004F10Rik	2.31E-101	0.247582053	1	1	4.63E-98	COP+NFOL
Lrrc42	2.39E-101	0.852019183	1	1	4.78E-98	COP+NFOL
Bdh1	2.69E-101	0.533539341	1	1	5.38E-98	COP+NFOL
Hmgn1	2.79E-101	0.470259893	1	1	5.58E-98	COP+NFOL
Tmem191c	2.90E-101	0.314480486	1	1	5.80E-98	COP+NFOL
AW047730	6.74E-101	0.453393049	1	0.999	1.35E-97	COP+NFOL
Man1a2	7.47E-101	0.842392458	1	1	1.49E-97	COP+NFOL
Nova2	9.41E-101	0.262687824	0.986	0.998	1.88E-97	COP+NFOL
Isoc1	1.21E-100	0.409402864	1	1	2.42E-97	COP+NFOL
Peli1	2.39E-100	0.818025687	1	1	4.78E-97	COP+NFOL
Car8	2.63E-100	0.576724241	1	0.935	5.26E-97	COP+NFOL
Slc22a23	2.84E-100	0.690166511	1	1	5.69E-97	COP+NFOL
Rnf128	3.33E-100	0.592822373	0.959	0.986	6.67E-97	COP+NFOL
Spock2	3.83E-100	0.42422448	1	0.987	7.66E-97	COP+NFOL
Adgrg1	3.89E-100	0.407466931	1	1	7.78E-97	COP+NFOL
Gpm6a	1.09E-99	1.269962526	1	1	2.19E-96	COP+NFOL
Adgrb3	1.28E-99	0.496742517	1	0.983	2.56E-96	COP+NFOL
Ptprj	1.29E-99	0.653505147	0.959	0.99	2.58E-96	COP+NFOL
Ssr2	1.87E-99	0.26348814	1	1	3.73E-96	COP+NFOL
Mical3	2.27E-99	0.657968098	1	1	4.54E-96	COP+NFOL
Rbms1	2.66E-99	0.277134936	0.991	0.968	5.32E-96	COP+NFOL
Pigt	3.65E-99	0.296466751	1	1	7.30E-96	COP+NFOL
Nkain4	5.18E-99	0.668589391	0.995	1	1.04E-95	COP+NFOL
Maged1	5.41E-99	0.512384067	1	1	1.08E-95	COP+NFOL
Slc35b2	7.33E-99	0.701130311	1	1	1.47E-95	COP+NFOL
Cdv3	8.27E-99	0.524010369	1	1	1.65E-95	COP+NFOL
Tmem100	1.03E-98	1.129657861	0.982	0.963	2.07E-95	COP+NFOL
Ddost	1.04E-98	0.334952204	1	1	2.08E-95	COP+NFOL
Ppp2r2b	1.09E-98	0.641814659	0.991	1	2.18E-95	COP+NFOL
Gm43462	1.28E-98	0.386745785	0.991	1	2.57E-95	COP+NFOL
Lrrfip1	1.67E-98	0.525539723	0.982	1	3.33E-95	COP+NFOL
Pdxp	1.82E-98	0.657807811	1	0.997	3.64E-95	COP+NFOL
Syngr1	2.22E-98	0.756786644	1	1	4.44E-95	COP+NFOL
Dab2	2.39E-98	0.328647444	1	0.979	4.77E-95	COP+NFOL
Nlgn1	2.69E-98	0.560554189	1	1	5.38E-95	COP+NFOL
Nckap5	2.93E-98	0.82514884	1	0.998	5.86E-95	COP+NFOL
Ehd3	3.38E-98	0.464009786	1	1	6.76E-95	COP+NFOL
6430590A07Rik	4.76E-98	0.343422576	1	1	9.52E-95	COP+NFOL
Ctnnal1	5.69E-98	0.493664984	1	1	1.14E-94	COP+NFOL
Astn1	9.03E-98	0.594633634	0.963	1	1.81E-94	COP+NFOL
Spats2	9.40E-98	0.556891218	0.972	0.999	1.88E-94	COP+NFOL
Tns3	1.01E-97	0.817699892	1	1	2.01E-94	COP+NFOL
Prkar2b	1.64E-97	0.563097033	0.963	0.926	3.28E-94	COP+NFOL
Mmp16	1.65E-97	0.719537348	1	0.996	3.30E-94	COP+NFOL
Fry	2.87E-97	0.3764355	0.977	0.975	5.74E-94	COP+NFOL
Tmem86a	3.33E-97	0.454310604	1	0.984	6.65E-94	COP+NFOL
Ifitm10	4.38E-97	0.373431833	0.963	0.965	8.76E-94	COP+NFOL
Ncor2	4.80E-97	0.400544425	1	1	9.59E-94	COP+NFOL
Arxes2	6.34E-97	0.937119885	0.991	0.982	1.27E-93	COP+NFOL
Fkbp15	7.97E-97	0.640191697	1	1	1.59E-93	COP+NFOL
H2-Ab1	9.50E-97	0.660505092	1	0.969	1.90E-93	COP+NFOL
Adarb2	1.02E-96	0.548018747	0.949	1	2.04E-93	COP+NFOL
Gpx1	1.05E-96	0.442355157	1	1	2.10E-93	COP+NFOL
Snx22	1.09E-96	0.428819184	0.995	0.962	2.17E-93	COP+NFOL
Syn2	1.42E-96	0.630497145	0.986	0.999	2.84E-93	COP+NFOL
Ccdc28b	1.72E-96	0.291405579	1	1	3.45E-93	COP+NFOL
Megf11	1.84E-96	0.545648065	0.986	0.995	3.69E-93	COP+NFOL
Nsg1	2.61E-96	0.70760847	1	0.998	5.21E-93	COP+NFOL
Csmd2	2.90E-96	0.447961629	0.995	1	5.79E-93	COP+NFOL
Brinp3	3.84E-96	1.110647732	0.995	0.915	7.68E-93	COP+NFOL
Ddah2	4.44E-96	0.588700998	1	1	8.87E-93	COP+NFOL
Olfm2	1.33E-95	1.198750808	1	0.987	2.66E-92	COP+NFOL
Clic1	1.55E-95	0.300129251	1	0.96	3.09E-92	COP+NFOL
Meis2	3.81E-95	0.490910136	0.986	0.995	7.62E-92	COP+NFOL
Caly	4.26E-95	0.599776953	1	0.996	8.53E-92	COP+NFOL
Ttc9b	5.31E-95	0.411366593	0.991	1	1.06E-91	COP+NFOL
Irf2bpl	6.00E-95	0.250114759	1	1	1.20E-91	COP+NFOL
Adgrl3	6.57E-95	0.64553074	1	1	1.31E-91	COP+NFOL
Psma1	8.30E-95	0.211904811	1	1	1.66E-91	COP+NFOL
Mycl	8.51E-95	1.063907319	0.935	0.993	1.70E-91	COP+NFOL
Ppp1cb	8.67E-95	0.34353218	1	1	1.73E-91	COP+NFOL
Kank1	1.15E-94	1.195158298	1	0.999	2.30E-91	COP+NFOL
Ugdh	1.24E-94	0.615981147	1	1	2.48E-91	COP+NFOL
Ddx25	1.47E-94	0.287064391	0.963	0.969	2.94E-91	COP+NFOL
Srsf6	4.25E-94	0.387266514	1	1	8.50E-91	COP+NFOL
Fubp1	6.42E-94	0.4223915	1	1	1.28E-90	COP+NFOL
Vegfa	9.64E-94	0.217822637	0.995	0.997	1.93E-90	COP+NFOL
Nckap1	1.67E-93	0.337189041	1	1	3.35E-90	COP+NFOL
Lurap1l	1.73E-93	0.343952314	0.991	0.996	3.47E-90	COP+NFOL
Lims2	2.12E-93	0.988353365	1	1	4.23E-90	COP+NFOL
Samd4b	2.14E-93	0.398183575	1	1	4.29E-90	COP+NFOL
A330102I10Rik	2.43E-93	0.473588165	0.963	0.995	4.85E-90	COP+NFOL
Notch1	3.46E-93	0.623706329	0.991	1	6.91E-90	COP+NFOL
Svil	6.46E-93	0.433755212	0.94	0.921	1.29E-89	COP+NFOL
Lmcd1	6.62E-93	0.630513095	0.972	0.975	1.32E-89	COP+NFOL
Flot1	7.45E-93	0.289717807	1	0.991	1.49E-89	COP+NFOL
Ccdc107	1.12E-92	0.256154464	1	1	2.24E-89	COP+NFOL
Eef2k	1.22E-92	0.203463382	0.991	0.974	2.44E-89	COP+NFOL
Nxph1	1.45E-92	1.211329086	0.931	0.997	2.90E-89	COP+NFOL
Kdm6b	1.85E-92	0.505979601	1	1	3.69E-89	COP+NFOL
Pcdh7	1.96E-92	1.268592938	0.991	0.996	3.93E-89	COP+NFOL
Adam23	2.11E-92	0.389413566	0.982	0.998	4.22E-89	COP+NFOL
Tox3	2.39E-92	0.615733797	0.977	1	4.79E-89	COP+NFOL
Gipc1	2.69E-92	0.836084471	1	1	5.39E-89	COP+NFOL
Hes1	2.90E-92	0.436919054	0.986	0.938	5.80E-89	COP+NFOL
Zfhx3	3.20E-92	0.320103787	1	1	6.40E-89	COP+NFOL
Sox11	6.01E-92	0.904012062	0.959	0.798	1.20E-88	COP+NFOL
Ostf1	9.21E-92	0.43911251	1	1	1.84E-88	COP+NFOL
Agpat5	1.10E-91	0.23512932	1	1	2.19E-88	COP+NFOL
B930095G15Rik	1.21E-91	0.234213231	0.986	0.978	2.42E-88	COP+NFOL
Casc4	1.44E-91	0.460201847	1	1	2.88E-88	COP+NFOL
Cnksr3	1.71E-91	0.938517304	0.995	1	3.41E-88	COP+NFOL
Smox	1.74E-91	0.361636057	1	1	3.49E-88	COP+NFOL
Cnrip1	1.81E-91	0.26527187	1	0.997	3.62E-88	COP+NFOL
Tnfsf12	2.11E-91	0.213899884	1	1	4.23E-88	COP+NFOL
Bst2	3.88E-91	0.926860077	1	1	7.76E-88	COP+NFOL
Asns	7.12E-91	0.344422539	1	0.997	1.42E-87	COP+NFOL
Trib2	1.28E-90	0.500242197	0.991	1	2.57E-87	COP+NFOL
Lrrtm2	1.44E-90	0.753160872	1	1	2.89E-87	COP+NFOL
Tmem63b	2.92E-90	0.25253515	1	1	5.83E-87	COP+NFOL
Cntn1	3.86E-90	1.474544871	0.977	0.986	7.73E-87	COP+NFOL
Ldha	4.71E-90	0.494299642	0.995	1	9.42E-87	COP+NFOL
1700025G04Rik	9.08E-90	0.287040711	1	0.987	1.82E-86	COP+NFOL
Dbx2	1.05E-89	0.800099703	0.982	1	2.11E-86	COP+NFOL
Dcx	1.37E-89	0.575990169	0.954	0.84	2.75E-86	COP+NFOL
Rictor	1.46E-89	0.723663323	1	1	2.92E-86	COP+NFOL
Yipf1	3.38E-89	0.383128149	1	1	6.76E-86	COP+NFOL
Emid1	5.71E-89	0.891098462	0.991	0.969	1.14E-85	COP+NFOL
Sall3	6.21E-89	0.232141272	0.986	1	1.24E-85	COP+NFOL
Polg	1.75E-88	0.304085279	1	0.998	3.49E-85	COP+NFOL
Dclk1	2.53E-88	0.806070736	1	0.984	5.05E-85	COP+NFOL
Bmerb1	5.54E-88	0.405010714	1	1	1.11E-84	COP+NFOL
Gap43	5.58E-88	1.203517964	1	1	1.12E-84	COP+NFOL
Gnb4	6.66E-88	0.771683345	1	1	1.33E-84	COP+NFOL
Asic1	1.26E-87	0.476059169	0.995	1	2.52E-84	COP+NFOL
Rgs7bp	1.28E-87	0.453401892	1	0.994	2.57E-84	COP+NFOL
Plpp3	1.35E-87	0.460796201	1	1	2.71E-84	COP+NFOL
Gng10	1.68E-87	0.402961894	1	1	3.36E-84	COP+NFOL
Prmt1	2.80E-87	0.215651681	1	1	5.61E-84	COP+NFOL
Nap1l1	3.15E-87	0.337228026	1	1	6.29E-84	COP+NFOL
Slc22a17	4.05E-87	0.286753543	1	1	8.09E-84	COP+NFOL
Ralgps2	6.03E-87	0.461417515	1	1	1.21E-83	COP+NFOL
Pcgf5	7.75E-87	0.611282503	0.982	1	1.55E-83	COP+NFOL
Pard6g	9.64E-87	0.25485234	0.972	0.999	1.93E-83	COP+NFOL
Ppp1r18	1.42E-86	0.390954194	0.935	0.889	2.84E-83	COP+NFOL
Chd3	3.93E-86	0.804494892	0.959	0.998	7.86E-83	COP+NFOL
Itpkb	4.31E-86	0.223937962	0.991	0.995	8.61E-83	COP+NFOL
Fads2	1.19E-85	0.521528204	1	1	2.39E-82	COP+NFOL
Chadl	1.69E-85	1.098299919	1	1	3.38E-82	COP+NFOL
Specc1	1.94E-85	0.290219512	1	1	3.87E-82	COP+NFOL
Trit1	3.38E-85	0.51965101	0.995	1	6.77E-82	COP+NFOL
Cmtm7	3.92E-85	0.235087503	0.986	0.796	7.84E-82	COP+NFOL
Sdc2	1.01E-84	0.390632161	1	1	2.01E-81	COP+NFOL
Mgll	1.79E-84	0.888358939	1	1	3.58E-81	COP+NFOL
Nr4a1	2.83E-84	0.366697385	0.991	0.989	5.66E-81	COP+NFOL
Ptpre	3.16E-84	0.922577565	1	1	6.31E-81	COP+NFOL
H2-D1	8.00E-84	0.779084227	1	0.978	1.60E-80	COP+NFOL
Mfge8	8.01E-84	0.507841366	1	1	1.60E-80	COP+NFOL
Utp14b	8.60E-84	0.30221814	1	1	1.72E-80	COP+NFOL
Fndc4	9.65E-84	0.490822414	0.954	1	1.93E-80	COP+NFOL
Skil	1.97E-83	0.25234692	0.995	0.993	3.93E-80	COP+NFOL
Abhd2	2.05E-83	0.760251035	1	1	4.09E-80	COP+NFOL
Mapre1	3.15E-83	0.33318112	1	1	6.29E-80	COP+NFOL
Tra2a	3.39E-83	0.297182708	1	1	6.78E-80	COP+NFOL
Wdfy1	3.86E-83	0.289049008	1	1	7.72E-80	COP+NFOL
Prom1	4.24E-83	0.845555946	0.972	0.894	8.48E-80	COP+NFOL
Gmpr	4.27E-83	0.445524365	0.991	0.996	8.55E-80	COP+NFOL
Mrps12	4.70E-83	0.265215385	1	1	9.40E-80	COP+NFOL
03-Sep	5.37E-83	0.449179292	0.94	1	1.07E-79	COP+NFOL
Plin2	5.70E-83	0.262878725	0.995	0.999	1.14E-79	COP+NFOL
Tspan4	6.84E-83	0.220499386	0.986	0.934	1.37E-79	COP+NFOL
Mageh1	1.10E-82	0.356927538	1	1	2.20E-79	COP+NFOL
Efemp2	1.21E-82	0.241650192	0.972	0.869	2.42E-79	COP+NFOL
Kif19a	1.26E-82	0.757237785	0.931	0.988	2.51E-79	COP+NFOL
9530059O14Rik	2.18E-82	1.212059726	1	1	4.37E-79	COP+NFOL
Rasgef1b	3.68E-82	0.859319398	1	1	7.35E-79	COP+NFOL
Slc16a2	5.93E-82	0.268332657	0.972	0.999	1.19E-78	COP+NFOL
Nebl	6.20E-82	0.460414979	0.959	0.992	1.24E-78	COP+NFOL
Rnf122	1.02E-81	0.964403697	1	0.985	2.05E-78	COP+NFOL
Cdh20	1.21E-81	0.397118986	1	1	2.42E-78	COP+NFOL
Csgalnact1	1.21E-81	0.555939551	0.954	0.978	2.43E-78	COP+NFOL
Dynll1	2.93E-81	0.323376415	1	1	5.87E-78	COP+NFOL
Calcrl	5.82E-81	0.55811737	0.926	0.939	1.16E-77	COP+NFOL
Plppr4	8.60E-81	0.524192204	0.968	0.99	1.72E-77	COP+NFOL
Rab34	8.94E-81	0.559196677	1	0.993	1.79E-77	COP+NFOL
Ifit3	1.06E-80	0.73374489	1	1	2.12E-77	COP+NFOL
Cemip2	1.37E-80	0.658952516	0.968	1	2.75E-77	COP+NFOL
Tmem163	1.92E-80	1.103675599	1	1	3.83E-77	COP+NFOL
Fut9	2.62E-80	0.431079515	0.995	1	5.23E-77	COP+NFOL
Etv5	4.86E-80	0.317125429	0.995	0.993	9.72E-77	COP+NFOL
Ttc3	5.69E-80	0.255759227	1	1	1.14E-76	COP+NFOL
Rap1gap	1.12E-79	0.939554356	1	1	2.24E-76	COP+NFOL
Ramp1	3.29E-79	1.126769247	1	1	6.58E-76	COP+NFOL
Rap2a	4.92E-79	0.912205824	1	1	9.83E-76	COP+NFOL
Gm13889	7.19E-79	0.560089378	1	1	1.44E-75	COP+NFOL
St8sia3	5.96E-78	0.478902547	0.959	0.993	1.19E-74	COP+NFOL
Olig2	1.15E-77	0.512436443	1	1	2.29E-74	COP+NFOL
Dpysl4	1.22E-77	0.562341441	0.922	1	2.44E-74	COP+NFOL
Pdia3	2.73E-77	0.229581755	1	1	5.45E-74	COP+NFOL
Gpx7	1.43E-76	0.335084894	0.982	0.999	2.86E-73	COP+NFOL
Maged2	3.03E-76	0.277838572	1	0.997	6.07E-73	COP+NFOL
Pcdh17	3.33E-76	0.701983195	1	1	6.66E-73	COP+NFOL
Map1b	3.89E-76	0.760414435	1	1	7.77E-73	COP+NFOL
Dock9	4.04E-76	0.318519656	1	1	8.07E-73	COP+NFOL
Maf	4.69E-76	0.208276686	0.986	0.938	9.37E-73	COP+NFOL
Itgb1	8.10E-76	0.33909255	1	1	1.62E-72	COP+NFOL
Mir99ahg	1.06E-75	0.253819757	1	1	2.13E-72	COP+NFOL
Cnih2	1.37E-75	0.401221158	0.986	1	2.74E-72	COP+NFOL
Panx1	2.06E-75	0.740356242	0.88	0.982	4.12E-72	COP+NFOL
Ednrb	2.07E-75	0.873751573	1	1	4.14E-72	COP+NFOL
Dzip1	2.33E-75	0.316206996	0.931	0.965	4.66E-72	COP+NFOL
Lpin2	2.48E-75	0.203894832	0.977	0.99	4.96E-72	COP+NFOL
Nsg2	2.54E-75	0.383916878	0.991	0.992	5.07E-72	COP+NFOL
Ifitm3	2.82E-75	0.207963363	1	1	5.65E-72	COP+NFOL
Kcnk1	6.01E-75	0.23575078	0.995	0.856	1.20E-71	COP+NFOL
Macf1	8.25E-75	0.253390992	1	1	1.65E-71	COP+NFOL
H2-K1	1.20E-74	0.462788176	1	0.992	2.40E-71	COP+NFOL
Serf1	1.26E-74	0.293815413	1	1	2.52E-71	COP+NFOL
Barx2	4.75E-74	0.768930961	0.995	0.998	9.50E-71	COP+NFOL
Chst2	1.07E-73	0.569198981	1	1	2.13E-70	COP+NFOL
Camk2n2	1.33E-73	0.254224809	1	1	2.65E-70	COP+NFOL
Cyp2j6	1.54E-73	0.451955227	1	1	3.08E-70	COP+NFOL
Parvb	6.43E-73	0.835970687	1	1	1.29E-69	COP+NFOL
Rnd2	7.77E-73	1.02334458	1	1	1.55E-69	COP+NFOL
Epb41l2	1.02E-72	0.817341299	1	1	2.04E-69	COP+NFOL
Acat2	1.49E-72	0.299978268	1	1	2.98E-69	COP+NFOL
Cd24a	1.84E-72	0.425778231	0.945	0.905	3.68E-69	COP+NFOL
Fmnl2	2.15E-72	0.224840643	1	1	4.29E-69	COP+NFOL
Gprasp2	3.47E-72	0.366142648	0.995	1	6.94E-69	COP+NFOL
Hnrnpa1	6.50E-72	0.330460164	1	1	1.30E-68	COP+NFOL
Ackr3	4.22E-71	0.25121438	0.982	0.975	8.45E-68	COP+NFOL
F3	5.24E-71	0.422546979	0.982	0.974	1.05E-67	COP+NFOL
Dpysl3	9.62E-71	0.718170443	0.94	0.923	1.92E-67	COP+NFOL
Vangl1	1.35E-70	0.224802187	1	0.993	2.70E-67	COP+NFOL
Vcam1	2.05E-70	0.327591094	0.945	0.871	4.10E-67	COP+NFOL
Klf6	2.38E-70	0.207058131	1	1	4.75E-67	COP+NFOL
Cdh11	3.14E-70	0.374405474	1	1	6.29E-67	COP+NFOL
Snx10	9.74E-70	0.304477085	0.986	0.979	1.95E-66	COP+NFOL
Isg15	2.27E-69	0.384339744	1	1	4.53E-66	COP+NFOL
Kcnq1ot1	2.63E-69	0.414050539	1	1	5.26E-66	COP+NFOL
Igfbpl1	2.94E-69	0.582258801	0.931	0.834	5.88E-66	COP+NFOL
Hip1r	3.56E-69	0.234894809	1	1	7.12E-66	COP+NFOL
Cspg5	4.06E-69	1.402762786	1	1	8.11E-66	COP+NFOL
Sema4f	1.41E-68	0.310609273	0.977	0.999	2.82E-65	COP+NFOL
0610040J01Rik	1.98E-68	0.310132896	0.995	0.865	3.95E-65	COP+NFOL
Shisa5	2.06E-68	0.45005323	1	1	4.12E-65	COP+NFOL
Kirrel3	2.17E-68	0.44392643	1	1	4.34E-65	COP+NFOL
Hmgcr	2.72E-68	0.451004995	1	1	5.44E-65	COP+NFOL
Dynlt1f	3.17E-68	0.26137706	0.931	0.98	6.34E-65	COP+NFOL
Per3	3.71E-68	0.237435243	1	0.995	7.42E-65	COP+NFOL
Ccnd2	4.95E-68	0.863313973	0.945	0.862	9.90E-65	COP+NFOL
Csmd3	1.04E-67	0.263743482	1	1	2.07E-64	COP+NFOL
Tpm1	1.59E-67	0.353109344	1	1	3.19E-64	COP+NFOL
Dpp6	1.65E-67	0.773225488	0.894	1	3.29E-64	COP+NFOL
Ifi35	2.22E-67	0.260721358	1	0.992	4.43E-64	COP+NFOL
Gpld1	9.45E-67	0.257792844	1	0.99	1.89E-63	COP+NFOL
Pdia6	3.70E-66	0.230777186	1	1	7.40E-63	COP+NFOL
Fip1l1	6.05E-66	0.242757688	1	1	1.21E-62	COP+NFOL
Dusp6	7.88E-66	0.351973766	0.949	0.805	1.58E-62	COP+NFOL
Tap2	2.23E-65	0.258467563	1	1	4.46E-62	COP+NFOL
Kcna2	2.76E-65	0.415538999	1	1	5.51E-62	COP+NFOL
Pde10a	6.76E-65	0.490095776	0.972	0.992	1.35E-61	COP+NFOL
Mdk	8.26E-65	0.578560522	1	0.999	1.65E-61	COP+NFOL
Rgs17	1.28E-64	0.297785882	1	1	2.57E-61	COP+NFOL
Gm2a	1.43E-64	0.382107965	1	1	2.85E-61	COP+NFOL
Tmem121	1.99E-64	0.739395975	1	1	3.97E-61	COP+NFOL
Dusp15	1.25E-63	0.526653696	1	1	2.50E-60	COP+NFOL
Gsdme	1.32E-63	0.388772706	0.917	1	2.64E-60	COP+NFOL
Snx18	1.68E-63	0.484548083	1	1	3.35E-60	COP+NFOL
Ier2	3.17E-63	0.562458598	0.977	0.954	6.34E-60	COP+NFOL
Mink1	3.28E-63	0.326919107	1	1	6.56E-60	COP+NFOL
Marcksl1	5.32E-63	0.364629173	1	1	1.06E-59	COP+NFOL
Tln2	1.82E-62	0.317101904	1	1	3.63E-59	COP+NFOL
Psme1	2.03E-62	0.221768964	1	1	4.06E-59	COP+NFOL
Them6	2.14E-62	0.247613089	1	1	4.27E-59	COP+NFOL
Rimklb	2.69E-62	0.363840124	0.917	0.961	5.39E-59	COP+NFOL
Fos	1.27E-61	0.892447092	0.986	0.906	2.55E-58	COP+NFOL
Ctsl	3.06E-61	0.371407319	1	1	6.11E-58	COP+NFOL
Arl4c	3.14E-61	0.307511075	0.986	0.888	6.29E-58	COP+NFOL
Ninj1	3.45E-61	0.389959838	1	1	6.91E-58	COP+NFOL
02-Mar	3.68E-61	0.234739894	1	1	7.36E-58	COP+NFOL
Hexa	7.49E-61	0.202118997	1	1	1.50E-57	COP+NFOL
Dock6	1.94E-60	0.226283525	0.917	0.983	3.89E-57	COP+NFOL
Pdgfra	4.39E-60	1.520106725	0.995	1	8.78E-57	COP+NFOL
Bace2	7.50E-60	0.264279318	0.995	0.998	1.50E-56	COP+NFOL
Cdk5r1	8.86E-60	0.320110803	0.949	0.991	1.77E-56	COP+NFOL
Adgrb2	1.65E-59	0.256743816	1	1	3.30E-56	COP+NFOL
B2m	3.74E-59	0.54783676	1	0.999	7.48E-56	COP+NFOL
Tmsb10	4.23E-59	0.491086862	1	1	8.46E-56	COP+NFOL
Auts2	5.38E-59	0.286688868	1	1	1.08E-55	COP+NFOL
Tmem178	1.15E-58	0.504085488	0.945	0.995	2.31E-55	COP+NFOL
Ier5	7.19E-58	0.29580947	0.995	0.974	1.44E-54	COP+NFOL
Sat1	1.44E-57	0.239822681	1	1	2.88E-54	COP+NFOL
Rlbp1	1.45E-56	0.655544636	0.954	0.986	2.90E-53	COP+NFOL
Psmb8	2.43E-56	0.258755377	1	0.971	4.85E-53	COP+NFOL
Vat1	5.56E-56	0.648543054	1	1	1.11E-52	COP+NFOL
Ddc	7.84E-56	0.374188376	1	0.999	1.57E-52	COP+NFOL
Sash1	7.93E-56	0.309583341	1	1	1.59E-52	COP+NFOL
Atp1a2	1.05E-55	0.673301613	1	1	2.09E-52	COP+NFOL
Cited2	1.24E-55	0.245810606	0.982	0.999	2.49E-52	COP+NFOL
Gadd45a	4.22E-53	0.560178841	1	0.997	8.44E-50	COP+NFOL
Ifit3b	8.37E-53	0.590781446	1	1	1.67E-49	COP+NFOL
Rtp4	2.34E-52	0.418219464	1	1	4.67E-49	COP+NFOL
Cdk14	3.70E-52	0.344336971	0.876	1	7.40E-49	COP+NFOL
Ly6e	2.74E-50	0.306126014	1	0.999	5.48E-47	COP+NFOL
Tnfrsf1a	2.87E-50	0.295996104	0.959	0.935	5.75E-47	COP+NFOL
Myo10	4.99E-50	0.398014294	0.926	0.99	9.97E-47	COP+NFOL
Lgmn	4.13E-49	0.222320165	1	1	8.26E-46	COP+NFOL
Zfp36l2	1.05E-48	0.289063143	1	0.998	2.09E-45	COP+NFOL
Tac1	5.08E-48	0.289262473	0.885	0.798	1.02E-44	COP+NFOL
Pitpnc1	1.28E-47	0.251839615	0.982	1	2.57E-44	COP+NFOL
S100a6	1.34E-47	0.430857414	1	1	2.67E-44	COP+NFOL
Hes5	3.43E-47	0.597626731	0.963	0.985	6.87E-44	COP+NFOL
Rab33a	6.93E-47	0.542035357	1	1	1.39E-43	COP+NFOL
Cav2	1.17E-46	0.421312597	0.945	1	2.34E-43	COP+NFOL
Uchl1	2.65E-46	0.234695096	1	1	5.30E-43	COP+NFOL
Enc1	3.08E-46	0.294082401	1	0.991	6.17E-43	COP+NFOL
Pcdh15	5.23E-46	0.576573114	1	1	1.05E-42	COP+NFOL
Ifit1	5.43E-46	0.456468027	1	1	1.09E-42	COP+NFOL
Cotl1	8.16E-46	0.306407126	1	0.998	1.63E-42	COP+NFOL
4930452G13Rik	9.81E-46	0.392576138	0.908	0.992	1.96E-42	COP+NFOL
Phlda1	1.65E-45	0.339221778	1	1	3.31E-42	COP+NFOL
Junb	1.91E-45	0.433560637	0.972	0.838	3.82E-42	COP+NFOL
Dab1	3.04E-45	0.208170773	1	1	6.07E-42	COP+NFOL
Arhgap5	3.40E-45	0.208691208	1	1	6.81E-42	COP+NFOL
Rims2	3.64E-45	0.64760567	0.912	1	7.28E-42	COP+NFOL
Aldoc	3.66E-45	0.343658862	1	1	7.32E-42	COP+NFOL
Pou3f1	8.05E-44	0.286728362	1	1	1.61E-40	COP+NFOL
Manf	1.39E-43	0.206972416	1	1	2.79E-40	COP+NFOL
Atp1b2	1.93E-43	0.353827624	1	1	3.86E-40	COP+NFOL
Rnf213	3.97E-43	0.292976241	1	1	7.95E-40	COP+NFOL
S100b	1.31E-42	0.554876648	1	1	2.63E-39	COP+NFOL
Cpe	1.56E-41	0.264165927	1	1	3.11E-38	COP+NFOL
Spry1	1.27E-40	0.469331195	1	1	2.54E-37	COP+NFOL
Cxcl14	2.06E-40	0.34996994	1	1	4.13E-37	COP+NFOL
Mt3	2.28E-40	0.30263926	1	1	4.56E-37	COP+NFOL
Mtss2	2.35E-39	0.443056353	1	1	4.69E-36	COP+NFOL
Nrxn2	2.88E-39	0.328268402	1	1	5.76E-36	COP+NFOL
Dlx6os1	4.63E-39	0.470322604	0.954	0.845	9.26E-36	COP+NFOL
Pou2f2	3.05E-38	0.204039875	0.889	0.983	6.11E-35	COP+NFOL
Cdh13	4.92E-38	0.464137478	0.871	1	9.83E-35	COP+NFOL
Colec12	6.15E-38	0.208712485	1	1	1.23E-34	COP+NFOL
Fosb	1.81E-37	0.626181564	0.954	0.964	3.63E-34	COP+NFOL
Ick	3.45E-36	0.20126206	1	1	6.91E-33	COP+NFOL
Egr1	3.79E-36	0.599382725	0.922	0.891	7.57E-33	COP+NFOL
Kbtbd11	2.03E-35	0.338511734	1	0.999	4.06E-32	COP+NFOL
Plat	2.97E-34	0.203132982	1	1	5.93E-31	COP+NFOL
Ddah1	1.38E-32	0.59824935	1	1	2.75E-29	COP+NFOL
S100a1	3.76E-32	0.275360415	1	1	7.52E-29	COP+NFOL
Ncan	1.78E-31	0.638501311	0.945	0.995	3.55E-28	COP+NFOL
Dlx5	2.69E-31	0.224532944	0.935	0.87	5.38E-28	COP+NFOL
G0s2	1.54E-30	0.272460568	1	1	3.08E-27	COP+NFOL
Irf7	1.65E-30	0.223120735	1	1	3.30E-27	COP+NFOL
Enpp6	4.51E-30	0.729543211	1	1	9.02E-27	COP+NFOL
Onecut2	7.03E-28	0.21495206	1	1	1.41E-24	COP+NFOL
Prickle1	3.14E-27	0.225699363	1	1	6.29E-24	COP+NFOL
Acsl3	2.84E-26	0.274776322	1	1	5.67E-23	COP+NFOL
Clu	4.00E-25	0.29778766	1	1	8.00E-22	COP+NFOL
Klf4	1.67E-23	0.235633395	0.963	0.956	3.33E-20	COP+NFOL
Bfsp2	2.55E-20	0.455007014	1	1	5.11E-17	COP+NFOL
Lbh	8.19E-20	0.302810397	0.995	1	1.64E-16	COP+NFOL
Rev3l	6.65E-19	0.224644257	1	1	1.33E-15	COP+NFOL
Sqle	9.43E-18	0.309042946	1	1	1.89E-14	COP+NFOL
Dusp1	6.73E-17	0.283637999	0.986	0.978	1.35E-13	COP+NFOL
Sparcl1	2.99E-13	0.382113128	1	1	5.98E-10	COP+NFOL
Mvd	3.19E-10	0.235392914	1	1	6.38E-07	COP+NFOL
6330403K07Rik	1.46E-09	0.348376063	1	1	2.93E-06	COP+NFOL
Nfasc	8.28E-09	0.398627699	1	1	1.66E-05	COP+NFOL
Slc1a2	1.97E-06	0.234334911	1	1	0.003930808	COP+NFOL
Ctps	0	0.961080873	1	1	0	MFOL
Man1a	0	0.886532346	1	1	0	MFOL
Synpr	0	0.880380626	1	0.996	0	MFOL
Btbd16	0	0.83262934	1	0.998	0	MFOL
Ablim2	0	0.800460271	1	1	0	MFOL
H2-Ab11	0	0.795979495	1	0.966	0	MFOL
Thbs3	0	0.783102204	1	1	0	MFOL
Slc9a3r2	0	0.727020314	1	1	0	MFOL
Gm138891	0	0.720577271	1	1	0	MFOL
Tmem1781	0	0.694484127	1	0.993	0	MFOL
Fam214a	0	0.691949832	1	1	0	MFOL
Crtac1	0	0.680635869	1	0.9	0	MFOL
Jcad	0	0.630045452	1	1	0	MFOL
Rap1gap1	0	0.57422931	1	1	0	MFOL
Bmp1	0	0.555784054	1	1	0	MFOL
Ick1	0	0.543726573	1	1	0	MFOL
Sh3gl3	0	0.533385188	1	1	0	MFOL
Kirrel31	0	0.524192776	1	1	0	MFOL
Pcdh71	0	0.51268898	1	0.996	0	MFOL
Lrrtm21	0	0.494993752	1	1	0	MFOL
Kank11	0	0.494402201	0.996	1	0	MFOL
Onecut21	0	0.490914693	1	1	0	MFOL
Pdxk	0	0.486686555	1	1	0	MFOL
Rras	0	0.484877551	1	1	0	MFOL
Prom11	0	0.478738357	1	0.884	0	MFOL
Slk	0	0.474833972	1	1	0	MFOL
Mgat5	0	0.456337741	1	1	0	MFOL
Arhgef19	0	0.438365961	0.987	0.978	0	MFOL
Tbc1d16	0	0.4355017	0.999	1	0	MFOL
Gpr171	0	0.428423385	1	0.996	0	MFOL
Cxcl12	0	0.428218652	1	0.944	0	MFOL
Parvb1	0	0.423546929	1	1	0	MFOL
Kit	0	0.404708707	1	1	0	MFOL
Inppl11	0	0.392010819	1	1	0	MFOL
Rasal1	0	0.386619957	1	0.999	0	MFOL
Sema4f1	0	0.381249738	1	0.998	0	MFOL
Gng31	0	0.38097932	1	0.999	0	MFOL
Vangl11	0	0.363968301	1	0.993	0	MFOL
Adgrg11	0	0.339180641	1	1	0	MFOL
Phyhipl	0	0.338891335	1	1	0	MFOL
Tspan15	0	0.321791407	1	1	0	MFOL
Lpar1	0	0.318497173	1	1	0	MFOL
Usp6nl	0	0.308823562	1	1	0	MFOL
Foxj1	0	0.289043609	1	1	0	MFOL
Clic4	0	0.281155666	1	1	0	MFOL
Tril1	0	0.238217537	1	0.982	0	MFOL
Itgad	0	0.226746956	0.983	0.994	0	MFOL
Ttyh1	5.71E-307	0.656468002	1	1	1.14E-303	MFOL
Pnmal2	2.16E-304	0.28703621	1	1	4.32E-301	MFOL
Notch11	2.46E-304	0.347696531	1	0.999	4.91E-301	MFOL
Ninj11	6.12E-304	0.544319587	1	1	1.22E-300	MFOL
Abhd17b	4.29E-302	0.22538283	1	1	8.59E-299	MFOL
Chadl1	5.43E-301	0.683821286	1	1	1.09E-297	MFOL
Cntn11	1.01E-300	0.904939327	1	0.985	2.02E-297	MFOL
Plekha1	1.24E-299	0.715628375	1	1	2.47E-296	MFOL
Prickle11	1.33E-299	0.711930975	1	1	2.65E-296	MFOL
Tmem141	2.98E-298	0.844779004	1	1	5.97E-295	MFOL
Pak1	9.50E-297	0.26960953	1	1	1.90E-293	MFOL
Nav21	3.30E-295	0.374934299	1	1	6.60E-292	MFOL
Cntfr	6.16E-294	0.511199046	1	1	1.23E-290	MFOL
Ank3	1.68E-293	0.339741239	1	1	3.35E-290	MFOL
Rap2a1	3.46E-292	0.592598656	1	1	6.93E-289	MFOL
H2afj	9.03E-292	0.276748106	1	1	1.81E-288	MFOL
Gm37494	3.49E-291	0.239988496	1	1	6.97E-288	MFOL
Mcam	1.77E-289	0.519131123	1	1	3.53E-286	MFOL
Sdc21	3.53E-289	0.301996039	1	1	7.05E-286	MFOL
Ncor21	2.35E-288	0.301614538	1	1	4.69E-285	MFOL
Rims21	5.28E-287	0.485223296	1	0.997	1.06E-283	MFOL
Hspa2	6.06E-287	0.405075996	1	1	1.21E-283	MFOL
Bdh11	7.61E-287	0.249575965	1	1	1.52E-283	MFOL
Nav11	9.09E-287	0.32223522	1	1	1.82E-283	MFOL
Lgi3	3.06E-286	0.255182598	1	1	6.12E-283	MFOL
Ptprs1	5.00E-286	0.316759166	1	1	1.00E-282	MFOL
Them61	8.49E-286	0.330361938	1	1	1.70E-282	MFOL
Slc22a231	5.97E-285	0.374237079	1	1	1.19E-281	MFOL
H1fx	1.14E-284	0.210033864	1	1	2.29E-281	MFOL
Luzp21	5.06E-282	0.393630664	1	1	1.01E-278	MFOL
Wdfy11	2.64E-281	0.200540659	1	1	5.29E-278	MFOL
Pou3f11	7.59E-281	0.390676806	1	1	1.52E-277	MFOL
4930452G13Rik1	9.29E-280	0.239212614	1	0.988	1.86E-276	MFOL
St8sia31	1.11E-279	0.409412832	1	0.991	2.22E-276	MFOL
Add1	4.18E-278	0.430947052	1	1	8.36E-275	MFOL
Mical31	1.60E-275	0.402975957	1	1	3.19E-272	MFOL
Kdm6b1	1.25E-274	0.249467351	1	1	2.51E-271	MFOL
Nsg11	9.27E-273	0.362583423	0.991	0.999	1.85E-269	MFOL
Tsc22d11	1.62E-272	0.496146301	0.996	0.976	3.24E-269	MFOL
Cnih21	4.45E-272	0.364910885	1	1	8.90E-269	MFOL
Tac11	4.95E-271	0.414902126	0.973	0.782	9.91E-268	MFOL
Tmem1631	2.33E-269	0.578083898	1	1	4.66E-266	MFOL
Dgat2	9.83E-267	0.33736331	1	1	1.97E-263	MFOL
Hist1h1c	5.32E-266	0.228498354	1	1	1.06E-262	MFOL
Igsf8	1.31E-265	0.36756638	1	1	2.62E-262	MFOL
Slc25a38	5.68E-265	0.369670335	1	1	1.14E-261	MFOL
Dab11	1.76E-263	0.350204992	1	1	3.53E-260	MFOL
Kndc1	3.06E-263	0.331845085	1	1	6.12E-260	MFOL
Daam1	1.42E-262	0.430651733	1	1	2.83E-259	MFOL
Snx15	8.53E-262	0.220661907	1	1	1.71E-258	MFOL
Tnik1	6.50E-260	0.326407519	1	1	1.30E-256	MFOL
Arpc1b	1.10E-259	0.435247589	1	1	2.20E-256	MFOL
Trip12	5.64E-259	0.295274289	1	1	1.13E-255	MFOL
Ano4	1.21E-258	0.207494263	1	1	2.42E-255	MFOL
Gnb41	3.91E-258	0.437394393	1	1	7.82E-255	MFOL
Fbxl5	1.65E-256	0.259455005	1	1	3.30E-253	MFOL
Dusp10	7.93E-256	0.253664799	1	1	1.59E-252	MFOL
Birc2	2.00E-254	0.431577131	1	1	4.00E-251	MFOL
Nckap51	1.26E-253	0.209261409	1	0.998	2.52E-250	MFOL
Sbf1	9.48E-251	0.212077204	1	1	1.90E-247	MFOL
Dst	3.33E-249	0.263885645	1	1	6.66E-246	MFOL
Znrf11	1.94E-248	0.217431277	1	1	3.88E-245	MFOL
Tspan2	8.92E-248	0.223461836	1	1	1.78E-244	MFOL
Phactr3	8.65E-246	0.352520647	1	1	1.73E-242	MFOL
Nfasc1	1.05E-245	0.491095106	1	1	2.10E-242	MFOL
Myo18a	2.19E-244	0.206752557	1	1	4.37E-241	MFOL
Itgb11	7.81E-242	0.292216638	1	1	1.56E-238	MFOL
Mapre11	1.75E-237	0.225935765	1	1	3.50E-234	MFOL
Hs3st1	2.05E-236	0.267046173	1	1	4.10E-233	MFOL
Sytl2	7.81E-234	0.299008017	1	1	1.56E-230	MFOL
Plat1	7.99E-234	0.448637969	1	1	1.60E-230	MFOL
Pcdh171	7.53E-227	0.3779752	1	1	1.51E-223	MFOL
Cnmd	1.58E-226	0.207330035	0.959	0.968	3.16E-223	MFOL
Sema6a	3.27E-224	0.225236833	1	1	6.54E-221	MFOL
Bfsp21	2.66E-222	0.505020305	1	1	5.32E-219	MFOL
Phlda11	3.18E-220	0.325801135	1	1	6.36E-217	MFOL
Smim3	2.14E-219	0.246862498	1	1	4.28E-216	MFOL
Pcyt2	2.95E-219	0.279072835	1	1	5.89E-216	MFOL
Serinc5	4.05E-217	0.210728157	1	1	8.09E-214	MFOL
Arap2	2.28E-216	0.220515491	1	1	4.56E-213	MFOL
Tma16	7.72E-215	0.250330548	1	1	1.54E-211	MFOL
Ddr1	2.12E-214	0.288140624	1	1	4.23E-211	MFOL
Acsl31	8.84E-213	0.302111722	1	1	1.77E-209	MFOL
Marcksl11	2.74E-211	0.435572324	1	1	5.48E-208	MFOL
Rnf1221	1.68E-210	0.253475499	0.994	0.984	3.36E-207	MFOL
Tenm4	6.90E-209	0.208452186	1	1	1.38E-205	MFOL
Gss	7.44E-209	0.252455298	1	1	1.49E-205	MFOL
Grb14	1.33E-208	0.242989183	1	1	2.67E-205	MFOL
Kcna21	2.99E-207	0.227361982	1	1	5.99E-204	MFOL
Ldha1	2.97E-203	0.244099913	1	1	5.94E-200	MFOL
Klf13	1.37E-198	0.282016559	1	1	2.75E-195	MFOL
Rab7b	9.63E-198	0.274727432	1	1	1.93E-194	MFOL
Plpp31	1.12E-193	0.200619584	1	1	2.24E-190	MFOL
Rab33a1	7.14E-193	0.22006483	1	1	1.43E-189	MFOL
9530059O14Rik1	1.27E-192	0.220048496	1	1	2.54E-189	MFOL
Olig21	3.74E-184	0.217767239	1	1	7.47E-181	MFOL
Gas7	7.42E-183	0.278457649	1	1	1.48E-179	MFOL
Nudt4	9.56E-181	0.227464185	1	1	1.91E-177	MFOL
Mgll1	1.14E-180	0.512119231	1	1	2.27E-177	MFOL
Tmod1	1.02E-176	0.326084746	1	1	2.04E-173	MFOL
Ninj2	3.04E-171	0.214503105	1	1	6.07E-168	MFOL
Itih3	2.29E-158	0.361616821	0.994	0.998	4.58E-155	MFOL
Mmd21	3.27E-150	0.300144121	1	1	6.53E-147	MFOL
Sema6d	3.92E-144	0.223265809	1	1	7.83E-141	MFOL
Hebp1	2.98E-141	0.271768925	1	1	5.96E-138	MFOL
Bst21	6.30E-141	0.374917654	1	1	1.26E-137	MFOL
Shisa8	1.76E-138	0.316581026	1	0.999	3.52E-135	MFOL
Ccp110	4.36E-135	0.212587179	1	1	8.72E-132	MFOL
Opalin	1.07E-132	0.274860555	1	1	2.14E-129	MFOL
Clmn	4.14E-127	0.229102388	1	1	8.27E-124	MFOL
Colec121	5.33E-104	0.246272212	1	1	1.07E-100	MFOL
Hmgcs1	4.32E-53	0.208988983	1	1	8.65E-50	MFOL
Jph4	2.37E-86	0.24354342	1	1	4.74E-83	MOL1
Il33	1.51E-84	0.252472481	1	0.998	3.02E-81	MOL1
Gstp1	2.98E-288	0.251342855	1	1	5.95E-285	MOL2
Ptgds	3.98E-288	0.453065952	1	1	7.95E-285	MOL2
Cd63	1.68E-282	0.318383186	1	1	3.35E-279	MOL2
Il331	1.95E-271	0.477532092	1	0.998	3.91E-268	MOL2
C030029H02Rik	1.01E-247	0.319149095	1	1	2.03E-244	MOL2
Opalin1	2.88E-234	0.308905146	1	1	5.77E-231	MOL2
Sema6d1	5.62E-233	0.269908808	1	1	1.12E-229	MOL2
Grb141	3.29E-215	0.215600091	1	1	6.58E-212	MOL2
Apoe	6.08E-195	0.271817091	1	1	1.22E-191	MOL2
Mt1	1.51E-193	0.206316673	1	1	3.02E-190	MOL2
Tmod11	2.61E-155	0.251835147	1	1	5.22E-152	MOL2
Clmn1	1.97E-142	0.212934149	1	1	3.94E-139	MOL2
Hebp11	5.40E-136	0.228256451	1	1	1.08E-132	MOL2
Plekha11	1.00E-124	0.221187305	1	1	2.01E-121	MOL2
Gng11	8.66E-188	0.25551623	1	1	1.73E-184	MOL3
Sez6l2	7.24E-169	0.234431036	1	1	1.45E-165	MOL3
Etv1	3.21E-127	0.243551424	1	1	6.42E-124	MOL3
Serpinb1a	3.10E-123	0.312753952	1	1	6.20E-120	MOL3
Hapln2	5.21E-122	0.300474661	1	1	1.04E-118	MOL3
Glul	1.22E-120	0.23637864	1	1	2.45E-117	MOL3
Spock3	2.34E-104	0.276872734	1	1	4.68E-101	MOL3
Plin3	6.66E-98	0.321336591	1	1	1.33E-94	MOL3
Selenop	3.13E-95	0.257293691	1	1	6.26E-92	MOL3
Pmp22	2.70E-93	0.2174827	1	1	5.40E-90	MOL3
Slco3a1	6.01E-88	0.212995892	1	1	1.20E-84	MOL3
Hcn2	7.88E-87	0.332325331	1	1	1.58E-83	MOL3
Pcolce2	1.85E-73	0.209034497	1	1	3.71E-70	MOL3
Anln	3.04E-71	0.225214275	1	1	6.08E-68	MOL3
Klk6	0	1.482247202	0.989	0.934	0	MOL4
S100b1	0	1.357313615	1	1	0	MOL4
Pmp221	0	1.196417795	1	1	0	MOL4
Enpp61	0	1.115384167	1	1	0	MOL4
Selenop1	0	0.944434535	1	1	0	MOL4
Cd59a	0	0.824859047	1	1	0	MOL4
Mgst3	0	0.7960128	1	1	0	MOL4
Slco3a11	0	0.788423837	1	1	0	MOL4
Anln1	0	0.780592969	1	1	0	MOL4
Nkx2-9	0	0.780109201	0.984	0.984	0	MOL4
Uchl11	0	0.771759387	1	0.999	0	MOL4
Cdkn1c	0	0.702945918	1	0.998	0	MOL4
Plin31	0	0.697287666	1	1	0	MOL4
Spock31	0	0.665897141	1	1	0	MOL4
Hapln21	0	0.664322802	1	1	0	MOL4
Rnd21	0	0.583465046	1	1	0	MOL4
Rasgrp3	0	0.574291585	1	0.999	0	MOL4
Usp31	0	0.571093441	1	1	0	MOL4
Anxa5	0	0.542996841	0.998	0.992	0	MOL4
Tspan9	0	0.542751143	1	1	0	MOL4
2700046A07Rik	0	0.532571486	0.999	0.992	0	MOL4
Pla2g4a	0	0.519050241	1	1	0	MOL4
Rapgef5	0	0.517612288	1	1	0	MOL4
Serpinb1a1	0	0.516867886	1	1	0	MOL4
Mapre2	0	0.498079946	1	1	0	MOL4
S100a61	0	0.490677358	1	1	0	MOL4
Tppp3	0	0.484012367	1	1	0	MOL4
Ldhb	0	0.483886962	1	1	0	MOL4
Cpd	0	0.460580133	1	1	0	MOL4
Hopx	0	0.452073458	0.968	0.995	0	MOL4
Chst21	0	0.447557392	1	1	0	MOL4
Slc25a27	0	0.441786168	1	1	0	MOL4
Bcat1	0	0.438159524	1	0.999	0	MOL4
Barx21	0	0.420670731	0.994	0.999	0	MOL4
Tln21	0	0.420280578	1	1	0	MOL4
Acy3	0	0.417794099	1	1	0	MOL4
Lmna	0	0.415314194	1	1	0	MOL4
Dnah14	0	0.410605591	1	1	0	MOL4
Tmsb101	0	0.398010499	1	1	0	MOL4
Rftn1	0	0.390163286	1	1	0	MOL4
Pdlim1	0	0.386782441	1	1	0	MOL4
Gstm1	0	0.37624593	1	1	0	MOL4
Kcnq1ot11	0	0.374333839	1	1	0	MOL4
Serpind1	0	0.372391729	0.997	1	0	MOL4
Sema5a1	0	0.35972976	1	1	0	MOL4
Etv11	0	0.353901974	1	1	0	MOL4
Gm12326	0	0.351035825	1	1	0	MOL4
Tspan17	0	0.349962955	1	1	0	MOL4
Clgn	0	0.346501948	1	1	0	MOL4
Ly6g6f	0	0.344822571	0.999	1	0	MOL4
Fam131b	0	0.342954624	1	1	0	MOL4
Paqr7	0	0.341190779	1	1	0	MOL4
Mtss1	0	0.340538438	1	1	0	MOL4
Pdgfa	0	0.338594625	1	1	0	MOL4
Cyp27a1	0	0.336915235	1	1	0	MOL4
Itgb4	0	0.333752197	1	1	0	MOL4
Rida	0	0.330626303	1	1	0	MOL4
Aif1l	0	0.325588158	1	1	0	MOL4
Mob3b	0	0.322088132	0.976	0.999	0	MOL4
Efcab14	0	0.31930351	1	1	0	MOL4
Ly6g6d	0	0.318502827	1	0.992	0	MOL4
Tmem38b	0	0.317255158	1	1	0	MOL4
Mrps6	0	0.315729397	1	1	0	MOL4
Cpox	0	0.313857698	1	1	0	MOL4
Nacc2	0	0.311745144	1	1	0	MOL4
Slc5a11	0	0.301835522	1	1	0	MOL4
Pon2	0	0.300834498	1	1	0	MOL4
Paqr6	0	0.299517603	0.999	1	0	MOL4
Gpd2	0	0.299003016	1	1	0	MOL4
Mvb12b	0	0.298722975	1	1	0	MOL4
Myo1e	0	0.297227969	0.998	0.999	0	MOL4
Zdhhc20	0	0.288659994	1	1	0	MOL4
Sccpdh	0	0.286909094	1	1	0	MOL4
Shroom1	0	0.285885819	0.999	0.997	0	MOL4
Slc5a3	0	0.285107141	1	1	0	MOL4
Adssl1	0	0.282835764	1	1	0	MOL4
Bace21	0	0.282525243	0.993	1	0	MOL4
Rab37	0	0.28178547	0.953	0.953	0	MOL4
Gjb1	0	0.280918196	1	1	0	MOL4
Snca	0	0.277481538	0.994	0.999	0	MOL4
08-Sep	0	0.276949696	1	1	0	MOL4
Gpr137b	0	0.276178529	0.999	0.999	0	MOL4
Map1b1	0	0.275568655	1	1	0	MOL4
Cldn14	0	0.275534339	0.998	0.993	0	MOL4
Ldlrap1	0	0.273785424	0.994	1	0	MOL4
Ptpre1	0	0.272599876	1	1	0	MOL4
Dpysl5	0	0.27012032	1	1	0	MOL4
Ncs1	0	0.269786404	0.98	1	0	MOL4
Cyp2j12	0	0.268947931	1	1	0	MOL4
Efr3b	0	0.267397956	0.998	1	0	MOL4
Sh3kbp1	0	0.267002714	1	1	0	MOL4
Dctn4	0	0.266030227	1	1	0	MOL4
Fntb	0	0.265696474	1	1	0	MOL4
Slc25a10	0	0.264641091	1	1	0	MOL4
Agmo	0	0.264612145	1	1	0	MOL4
Gstm7	0	0.26396093	1	1	0	MOL4
Crybg3	0	0.261422363	1	1	0	MOL4
Casc41	0	0.261171855	1	1	0	MOL4
Mtus1	0	0.2602566	1	1	0	MOL4
Fgfrl1	0	0.257661148	1	1	0	MOL4
Tmem144	0	0.257211677	1	1	0	MOL4
Pacs2	0	0.254385795	1	1	0	MOL4
Sys1	0	0.252420733	1	1	0	MOL4
Plpp2	0	0.250975422	1	1	0	MOL4
Begain	0	0.250734756	0.954	1	0	MOL4
Zyx	0	0.24528146	1	1	0	MOL4
Prrg1	0	0.242917977	1	1	0	MOL4
Scrg11	0	0.242139589	1	1	0	MOL4
Macf11	0	0.240927115	1	1	0	MOL4
Apod	0	0.235648773	1	1	0	MOL4
Carns1	0	0.234985431	1	1	0	MOL4
Emilin2	0	0.233629843	1	1	0	MOL4
Paqr8	0	0.231862249	1	1	0	MOL4
Acot7	0	0.229793233	1	1	0	MOL4
Gltp	0	0.229599574	1	1	0	MOL4
Abhd12	0	0.228259973	1	1	0	MOL4
Cdk18	0	0.227380321	1	1	0	MOL4
Adk	0	0.223149908	1	1	0	MOL4
Elovl5	0	0.22207775	1	1	0	MOL4
Nde1	0	0.221227204	1	1	0	MOL4
Arfgef3	0	0.219522061	0.988	0.975	0	MOL4
Faah	0	0.217705856	0.996	1	0	MOL4
S100a13	0	0.216795089	1	1	0	MOL4
Hivep3	0	0.216524017	1	1	0	MOL4
Ctnna2	0	0.215264882	1	1	0	MOL4
Dusp151	0	0.214302068	1	1	0	MOL4
Adap1	0	0.214119727	1	1	0	MOL4
Irs2	0	0.211769233	1	1	0	MOL4
Vat11	0	0.210889814	1	1	0	MOL4
Slc1a3	0	0.207184166	1	1	0	MOL4
Snx181	0	0.207121944	1	1	0	MOL4
Ctnnbip1	0	0.201881699	1	1	0	MOL4
Zcchc24	0	0.201393012	1	1	0	MOL4
Kctd3	1.09E-305	0.289667736	1	1	2.17E-302	MOL4
Inpp5f	1.15E-293	0.235892253	1	1	2.30E-290	MOL4
Shisa81	9.16E-285	0.425062274	1	0.999	1.83E-281	MOL4
Tubb3	5.50E-281	0.270516879	0.997	0.993	1.10E-277	MOL4
Crip2	4.30E-280	0.255156696	0.997	0.999	8.60E-277	MOL4
Mgll2	1.22E-262	0.243776166	1	1	2.44E-259	MOL4
Lpcat2	6.46E-258	0.270674457	0.943	0.922	1.29E-254	MOL4
Sez6l21	2.98E-253	0.241021389	1	1	5.96E-250	MOL4
Hcn21	4.21E-245	0.483511037	1	1	8.42E-242	MOL4
Gng111	1.03E-153	0.213650996	1	1	2.07E-150	MOL4
Idi1	1.07E-121	0.221567666	1	1	2.14E-118	MOL4
Ifi27l2a	1.40E-84	0.201468709	1	1	2.81E-81	MOL4
Apoe1	1.74E-244	0.321151699	1	1	3.47E-241	DAO
Mt11	1.54E-179	0.215333434	1	1	3.07E-176	DAO
Ptgds1	1.09E-137	0.339119364	1	1	2.18E-134	DAO
Cd631	1.17E-118	0.218407247	1	1	2.34E-115	DAO
C1qb	6.46E-103	0.214971499	0.993	0.987	1.29E-99	DAO
Cd74	3.54E-77	0.214131275	0.517	0.821	7.08E-74	DAO
C4b	6.88E-76	0.229222327	0.997	0.975	1.38E-72	DAO
Opalin2	8.68E-70	0.21787732	1	1	1.74E-66	DAO
Ctss	4.24E-67	0.262767218	0.92	0.933	8.47E-64	DAO
Ndrg2	1.73E-27	0.220945344	1	1	3.47E-24	DAO
Tyrobp	1.48E-23	0.255993496	0.856	0.918	2.96E-20	DAO
Laptm5	1.87E-23	0.206230474	0.871	0.893	3.74E-20	DAO
Rgs10	1.57E-13	0.232152728	0.996	0.959	3.14E-10	DAO
Fcer1g	1.78E-13	0.291951462	0.798	0.863	3.55E-10	DAO
H2-K11	2.16E-12	0.225288755	0.998	0.991	4.31E-09	DAO
Ly86	5.50E-10	0.200590553	0.744	0.795	1.10E-06	DAO
Csf1r	3.46E-09	0.284907892	0.746	0.82	6.93E-06	DAO
Hba-a1	1.14E-08	0.259542694	0.811	0.889	2.28E-05	DAO
C1qc	3.41E-08	0.237156597	0.755	0.887	6.83E-05	DAO
Gpr34	6.95E-07	0.2284065	0.626	0.758	0.00139037	DAO
Clu1	3.58E-06	0.242192085	1	1	0.007168496	DAO
Dusp11	4.65E-06	0.234018579	1	0.974	0.009295323	DAO
Slc1a21	0.000124394	0.267286556	1	1	0.248788588	DAO
Abca8a	0.005395795	0.225357571	1	1	1	DAO
Selplg	0.008872622	0.227153678	0.663	0.775	1	DAO
