# Supplementary material for: Single-cell RNA-sequencing identifies disease-associated oligodendrocytes in male APP NL-G-F and 5XFAD mice
Source: Nat Commun. 2023 Feb 13;14:802. doi: 10.1038/s41467-023-36519-8 (PMC9925742; doi:10.1038/s41467-023-36519-8)
Supplement: Supplementary file 4 — Supplementary data 2 [file 41467_2023_36519_MOESM4_ESM.xlsx]

## Sheet: DAO vs COP+NFOL
Likelihood-ratio test for single cell feature expression, (McDavid et al., Bioinformatics, 2013)
	p_val	avg_log2FC	pct.1	pct.2	p_val_adj
Mal	3.25251e-120	1.62046	1	1	6.50501e-117
Car2	3.58503e-120	1.75984	1	1	7.17006e-117
Mog	3.89939e-120	1.01962	1	1	7.79877e-117
Mir9-3hg	4.61303e-120	-0.772029	0.997	1	9.22607e-117
Vps37b	5.83112e-120	-1.07277	0.993	1	1.16622e-116
Vwc2	6.17599e-120	-0.472309	1	1	1.2352e-116
Tnr	1.04938e-119	-2.12634	1	1	2.09876e-116
Ppp1r14a	1.20329e-119	1.6328	1	1	2.40658e-116
2022-09-04	1.23559e-119	1.2245	1	1	2.47117e-116
Stmn1	1.5137e-119	1.6361	1	1	3.0274e-116
Eid2	1.77426e-119	-0.629381	1	1	3.54852e-116
B3gat2	1.93789e-119	-0.796394	1	1	3.87578e-116
Sox4	2.02527e-119	-2.03608	0.996	1	4.05054e-116
Mobp	2.36325e-119	1.10872	1	1	4.72649e-116
Stmn4	2.43732e-119	1.28578	1	1	4.87463e-116
Ermn	2.52481e-119	1.60749	1	1	5.04962e-116
Aspa	2.55842e-119	1.50051	1	1	5.11684e-116
Ttll7	4.32199e-119	1.31444	1	1	8.64398e-116
Fez1	5.75401e-119	0.951988	1	1	1.1508e-115
Scd2	6.92221e-119	0.536986	1	1	1.38444e-115
Opalin	7.45983e-119	1.49293	1	1	1.49197e-115
Gprc5b	7.52575e-119	1.05538	1	1	1.50515e-115
Efhd1	8.21788e-119	1.1479	1	1	1.64358e-115
Evi2a	1.05127e-118	1.36981	1	1	2.10254e-115
Dbndd2	1.38061e-118	0.820472	1	1	2.76123e-115
Phgdh	2.5872e-118	0.918621	1	1	5.1744e-115
Amz1	2.65624e-118	-0.616936	1	1	5.31249e-115
Slitrk2	2.86201e-118	-0.636544	1	1	5.72401e-115
Trio	3.29346e-118	-1.29213	0.992	1	6.58692e-115
Litaf	3.32249e-118	0.979417	1	1	6.64497e-115
Xylt1	3.99463e-118	-1.2372	0.961	1	7.98925e-115
Gpr37	4.17372e-118	1.21112	1	1	8.34743e-115
Sox6	4.78143e-118	-1.43777	1	1	9.56286e-115
Cryab	4.82354e-118	0.797228	1	1	9.64708e-115
Aplp1	5.26556e-118	0.88824	1	1	1.05311e-114
Grb14	5.67291e-118	1.16383	1	1	1.13458e-114
Vmp1	6.03189e-118	0.773901	1	1	1.20638e-114
Dlgap1	7.9842e-118	-1.2487	1	1	1.59684e-114
Desi1	8.01925e-118	1.13841	1	1	1.60385e-114
Sh3bgrl3	8.83039e-118	0.687221	1	1	1.76608e-114
Bpgm	9.3887e-118	0.602792	1	1	1.87774e-114
Ywhaq	9.5546e-118	0.719162	1	1	1.91092e-114
Ndrg1	9.72341e-118	1.44726	1	1	1.94468e-114
Brinp1	1.25888e-117	-0.85046	0.988	0.995	2.51777e-114
Rnf13	1.29238e-117	0.95985	1	1	2.58475e-114
Qdpr	1.63681e-117	1.26741	1	1	3.27361e-114
Opcml	1.85005e-117	-1.91309	1	1	3.7001e-114
Rtn1	1.8663e-117	-2.49185	1	1	3.73261e-114
Csrp1	2.06377e-117	1.25002	1	1	4.12754e-114
Bin1	2.156e-117	0.710482	1	1	4.31201e-114
Enpp2	3.77192e-117	0.65969	1	1	7.54384e-114
Hsbp1	4.3566e-117	0.444354	1	1	8.71319e-114
Josd2	4.69225e-117	0.720254	1	1	9.38451e-114
Dnajb2	4.83786e-117	0.634123	1	1	9.67571e-114
Tubb2b	5.32548e-117	-1.7781	1	1	1.0651e-113
Gstp1	6.85919e-117	0.882321	1	1	1.37184e-113
Plekhb1	7.25942e-117	0.505182	1	1	1.45188e-113
Slc35f1	7.88666e-117	-0.948327	0.641	1	1.57733e-113
Fzd9	8.34672e-117	-0.64472	0.96	1	1.66934e-113
Gpx4	1.07952e-116	0.52689	1	1	2.15904e-113
Nmral1	1.2629e-116	0.825992	1	1	2.5258e-113
Marcks	1.49029e-116	-2.58899	1	1	2.98058e-113
Pdlim2	1.72066e-116	1.16139	1	1	3.44131e-113
Rcan2	1.82087e-116	0.610276	1	1	3.64175e-113
Shisal1	2.24407e-116	-1.60838	1	1	4.48815e-113
Rnf130	2.40592e-116	0.776869	1	1	4.81184e-113
Tmem158	2.54596e-116	-0.745384	0.998	0.995	5.09193e-113
Selenom	2.62471e-116	0.626785	1	1	5.24942e-113
Slc48a1	2.80174e-116	0.917339	1	1	5.60347e-113
Rassf10	2.82622e-116	-1.09037	1	0.991	5.65245e-113
Rac3	2.86335e-116	-0.466349	0.999	1	5.72671e-113
Pafah1b3	7.10308e-116	-0.640398	1	1	1.42062e-112
Slain1	7.91769e-116	0.998497	1	1	1.58354e-112
Bnip3l	9.0192e-116	0.733217	1	1	1.80384e-112
Ube2d1	9.25721e-116	0.764845	1	1	1.85144e-112
Tmem151a	9.83724e-116	0.852441	1	1	1.96745e-112
Apod	1.08699e-115	1.4884	1	1	2.17399e-112
Ttyh3	1.2763e-115	-0.322097	1	1	2.55259e-112
Car14	1.41634e-115	0.771882	1	1	2.83268e-112
Anxa6	1.64851e-115	-0.568453	0.999	1	3.29702e-112
Itpr2	1.8613e-115	-1.55277	1	1	3.7226e-112
Ppp1r14b	2.56509e-115	-1.56859	1	1	5.13018e-112
Plppr5	3.51903e-115	-0.987984	1	1	7.03806e-112
Basp1	4.82681e-115	-1.53446	0.999	1	9.65362e-112
Nim1k	5.26314e-115	-0.435525	1	1	1.05263e-111
Slc45a4	6.8228e-115	-0.470559	1	1	1.36456e-111
Pak4	7.70095e-115	-1.23923	1	1	1.54019e-111
Gm36988	7.76783e-115	-1.08518	1	1	1.55357e-111
Arhgef10l	9.27411e-115	-0.572118	0.999	1	1.85482e-111
Akap13	1.0467e-114	-0.411412	1	1	2.09341e-111
Midn	1.21233e-114	-1.02124	1	1	2.42465e-111
Slc1a1	1.24954e-114	-1.76794	0.978	1	2.49909e-111
1110038B12Rik	1.38602e-114	-0.456711	1	1	2.77205e-111
Klhl5	1.57093e-114	-1.08217	1	1	3.14186e-111
Tnfrsf21	1.57093e-114	-1.04083	1	1	3.14186e-111
Cbr3	1.61216e-114	-0.596462	0.986	1	3.22431e-111
Foxn3	1.85898e-114	0.644072	1	1	3.71796e-111
Ptma	2.59161e-114	0.463348	1	1	5.18321e-111
Tmem229a	2.97514e-114	0.947721	1	1	5.95029e-111
Sypl	3.25713e-114	0.650142	1	1	6.51425e-111
Nrcam	4.1464e-114	-1.25548	0.986	0.995	8.2928e-111
Mtap	4.32899e-114	-0.578414	0.828	1	8.65799e-111
Abr	6.32438e-114	-0.634777	0.994	1	1.26488e-110
Sox21	7.70952e-114	-0.805877	0.996	0.991	1.5419e-110
Elfn2	1.37211e-113	-0.66906	1	1	2.74422e-110
Pmepa1	1.43239e-113	-1.04439	1	1	2.86478e-110
Arhgap35	1.45724e-113	-0.755275	1	1	2.91447e-110
Gria2	1.5278e-113	-2.04299	1	1	3.0556e-110
Bcan	1.63658e-113	-2.26381	1	1	3.27315e-110
Gnai1	1.65781e-113	0.996747	1	1	3.31563e-110
Rcc2	2.00287e-113	-0.459098	1	1	4.00574e-110
Traf4	2.07291e-113	-1.4875	1	1	4.14582e-110
Ppfibp1	2.0998e-113	-1.44447	1	1	4.1996e-110
Sema4a	2.91026e-113	-0.491615	0.995	1	5.82053e-110
2022-09-07	3.28197e-113	0.444217	1	1	6.56395e-110
Lhfpl3	3.60697e-113	-1.6306	1	1	7.21395e-110
Gsn	4.08496e-113	1.03164	1	1	8.16991e-110
Etv6	4.17353e-113	-0.563201	1	1	8.34707e-110
Tmem258	4.68605e-113	0.378838	1	1	9.37211e-110
Dlg4	4.82889e-113	-0.312472	1	1	9.65777e-110
Epha5	5.28399e-113	-0.530111	1	1	1.0568e-109
Carmil1	5.70799e-113	-0.459068	0.999	1	1.1416e-109
Mpc1	6.92252e-113	0.500753	1	1	1.3845e-109
Igfbp3	8.25223e-113	-0.626614	0.996	1	1.65045e-109
Pde4d	1.08087e-112	-0.450518	1	1	2.16173e-109
App	1.63721e-112	0.487199	1	1	3.27441e-109
Kcnc3	1.73085e-112	-0.408139	1	0.991	3.46171e-109
Igsf21	2.13447e-112	-0.663261	0.999	0.995	4.26894e-109
Ssbp4	2.64326e-112	-0.425055	0.995	1	5.28651e-109
Spon1	2.80627e-112	-0.97281	0.985	0.995	5.61254e-109
Tubb4a	2.99208e-112	0.649809	1	1	5.98417e-109
Cystm1	4.39504e-112	0.767121	1	1	8.79009e-109
Ccnd1	4.47077e-112	-1.27942	1	1	8.94153e-109
C1qtnf4	9.97209e-112	-0.702705	0.996	1	1.99442e-108
Zfp706	1.18262e-111	0.33222	1	1	2.36523e-108
Bri3bp	1.8577e-111	-0.490041	1	1	3.7154e-108
Itm2b	1.91391e-111	0.427442	1	1	3.82782e-108
Sfxn1	2.24046e-111	-0.702688	0.999	1	4.48093e-108
Hepacam	2.4086e-111	0.920975	1	1	4.8172e-108
Tagln2	3.81343e-111	-0.694351	1	1	7.62686e-108
Pdk1	5.66246e-111	-0.352337	0.996	1	1.13249e-107
Igsf9b	6.19092e-111	-1.07782	1	1	1.23818e-107
Ptprg	6.62636e-111	-0.881765	0.976	1	1.32527e-107
D630045J12Rik	7.46318e-111	-0.850027	0.994	1	1.49264e-107
Eya2	8.26389e-111	0.356267	1	1	1.65278e-107
Hmgb2	9.18926e-111	-0.677648	1	1	1.83785e-107
Fa2h	1.06158e-110	0.518608	1	1	2.12317e-107
Magi1	1.11232e-110	1.06611	1	1	2.22463e-107
B4galt6	1.28493e-110	-0.523708	0.999	0.995	2.56985e-107
Lhfpl2	1.42868e-110	-0.648576	1	1	2.85735e-107
Zmiz1	1.44085e-110	-0.465627	1	1	2.88169e-107
Gm4876	1.53549e-110	-0.569179	0.996	0.986	3.07097e-107
Khdrbs3	1.54201e-110	-0.46449	1	1	3.08402e-107
Glis2	1.602e-110	-0.176279	1	1	3.204e-107
Gatm	1.78114e-110	0.697284	1	1	3.56227e-107
Zfp428	2.73262e-110	-0.833501	1	1	5.46524e-107
Lpcat1	4.69813e-110	-0.55722	0.998	0.995	9.39625e-107
Tagln3	5.7803e-110	-0.69539	0.974	1	1.15606e-106
Bmp4	6.67414e-110	-1.52314	0.671	0.991	1.33483e-106
Susd4	7.35575e-110	-0.786536	0.992	0.991	1.47115e-106
Pik3r3	8.67399e-110	-1.12986	1	1	1.7348e-106
Gm1673	9.35952e-110	-1.18717	1	1	1.8719e-106
Csmd1	9.59983e-110	-0.754261	0.989	0.991	1.91997e-106
Grm5	1.24214e-109	-0.815339	1	0.986	2.48428e-106
Adssl1	1.42185e-109	0.87415	1	1	2.84369e-106
Kctd13	1.50841e-109	1.3203	1	1	3.01683e-106
Rnf7	1.58011e-109	0.658382	1	1	3.16022e-106
Gjb1	1.6905e-109	1.11833	1	1	3.381e-106
Tspan2	1.76337e-109	0.859294	1	1	3.52674e-106
Ust	1.90253e-109	-0.815475	0.999	1	3.80506e-106
Kcna1	2.47124e-109	0.728698	1	1	4.94249e-106
Afap1l2	3.19602e-109	-1.10331	0.972	0.991	6.39205e-106
Nrep	4.06376e-109	-0.301993	0.972	0.995	8.12751e-106
Syt11	4.57249e-109	0.376283	1	1	9.14498e-106
Tril	4.74914e-109	-1.22584	1	1	9.49829e-106
Psat1	5.21017e-109	0.674968	1	1	1.04203e-105
Dzip3	5.25424e-109	-0.306198	1	1	1.05085e-105
Gucy1a1	5.71586e-109	-0.239915	0.996	1	1.14317e-105
Unc119	6.43089e-109	-0.482617	0.996	1	1.28618e-105
Gng2	7.45146e-109	-0.541439	0.982	1	1.49029e-105
Nlgn2	9.0806e-109	-0.569943	1	1	1.81612e-105
Cdc42ep2	9.9609e-109	0.936015	1	1	1.99218e-105
Sema5a	1.02154e-108	-1.42729	1	1	2.04309e-105
Adi1	1.04325e-108	0.965586	1	1	2.0865e-105
Inppl1	1.12527e-108	-0.774363	1	1	2.25054e-105
Map2	1.21884e-108	-1.06132	1	1	2.43768e-105
Lrp1	1.49756e-108	-1.17738	0.992	1	2.99512e-105
Mex3b	1.50386e-108	-0.528285	1	1	3.00773e-105
Sdc3	1.92685e-108	-0.938757	1	1	3.8537e-105
Stmn3	2.28884e-108	-1.02842	1	1	4.57769e-105
Jam2	2.59602e-108	-0.636984	0.998	1	5.19204e-105
Ptprs	2.91972e-108	-0.932447	1	1	5.83944e-105
Eif1	3.75541e-108	0.359092	1	1	7.51081e-105
Zbed3	3.91625e-108	-0.434959	1	1	7.8325e-105
Mb21d2	4.31277e-108	-0.396232	1	1	8.62555e-105
Adgrl1	4.44123e-108	-0.228304	1	1	8.88245e-105
Zkscan1	6.05623e-108	-0.823221	1	1	1.21125e-104
Tnfaip6	6.55803e-108	1.15286	1	1	1.31161e-104
Ezh2	6.61321e-108	-0.41537	1	1	1.32264e-104
Tmsb4x	8.15381e-108	0.526358	1	1	1.63076e-104
Prdx2	8.75537e-108	-0.548864	1	1	1.75107e-104
Taldo1	9.76215e-108	0.471014	1	1	1.95243e-104
Gabarapl2	9.96861e-108	0.420169	1	1	1.99372e-104
Tmem176b	1.11612e-107	-1.88493	0.996	1	2.23224e-104
Fchsd2	1.15896e-107	-1.05509	0.998	1	2.31791e-104
Armh4	1.20848e-107	-1.02462	0.965	0.995	2.41696e-104
Lgalsl	1.2707e-107	-0.521723	0.909	1	2.5414e-104
Bex4	1.4167e-107	-1.00223	1	1	2.8334e-104
Fam181b	1.97122e-107	-0.714548	1	0.991	3.94244e-104
C030029H02Rik	2.02975e-107	1.13772	1	1	4.0595e-104
Trim59	2.2722e-107	0.881378	1	1	4.5444e-104
Dock4	2.3105e-107	-1.15934	0.999	1	4.621e-104
Ptgds	2.32017e-107	1.20652	1	1	4.64034e-104
Aldoa	2.85914e-107	0.350243	1	1	5.71828e-104
Fyn	4.09425e-107	-1.57093	1	1	8.1885e-104
Podxl2	4.39528e-107	-0.968222	1	1	8.79055e-104
Tubb2a	8.14776e-107	-1.22344	0.997	1	1.62955e-103
Znrf1	8.28472e-107	-0.811167	1	1	1.65694e-103
Xpr1	9.99332e-107	-0.394946	1	1	1.99866e-103
Lrch3	1.09069e-106	-0.243815	1	1	2.18138e-103
Arhgef26	1.57991e-106	-0.202096	0.967	0.995	3.15983e-103
Tmem132b	2.84015e-106	-0.345707	1	1	5.6803e-103
Cldn11	2.93619e-106	0.769871	1	1	5.87237e-103
Ckap4	3.0992e-106	-0.605965	0.995	0.977	6.19841e-103
Lrrtm3	4.37535e-106	-0.872819	0.996	1	8.7507e-103
Ado	4.52316e-106	0.387292	1	1	9.04632e-103
Zdhhc2	4.67596e-106	-0.777715	1	1	9.35191e-103
Frmd4a	4.81387e-106	-1.38777	0.994	1	9.62774e-103
Lamp1	5.89985e-106	0.308965	1	1	1.17997e-102
Folr2	5.97377e-106	-0.523235	0.97	0.991	1.19475e-102
Dner	6.57209e-106	-0.486421	1	1	1.31442e-102
Tnik	7.75852e-106	-1.0262	1	1	1.5517e-102
Pgpep1	8.46464e-106	-0.298354	0.998	1	1.69293e-102
Man1c1	8.78657e-106	-0.68646	1	0.995	1.75731e-102
1810037I17Rik	8.93354e-106	0.281716	1	1	1.78671e-102
Aplp2	9.70603e-106	0.281335	1	1	1.94121e-102
Sox5	1.13621e-105	-0.603633	0.996	0.995	2.27242e-102
Orai1	1.15043e-105	-0.816498	1	1	2.30085e-102
Sh3bp4	1.33553e-105	-1.10902	1	0.995	2.67105e-102
Cnp	1.3978e-105	0.588746	1	1	2.79561e-102
Eps8	2.13256e-105	-0.748644	1	1	4.26512e-102
Pkia	3.95001e-105	-0.717717	0.99	1	7.90002e-102
Nav2	4.27277e-105	-0.831997	1	1	8.54553e-102
Meg3	4.54606e-105	-1.23329	1	0.995	9.09211e-102
Degs1	6.14644e-105	0.359655	1	1	1.22929e-101
Cav1	8.10538e-105	-0.491085	1	1	1.62108e-101
Ophn1	8.41216e-105	-0.725101	0.982	1	1.68243e-101
Suclg2	8.51698e-105	-0.160988	0.983	1	1.7034e-101
Cask	2.36791e-104	-0.64551	1	1	4.73582e-101
Mapk8ip1	3.05658e-104	0.500111	1	1	6.11315e-101
Soat1	3.30522e-104	-0.249598	1	1	6.61043e-101
Aprt	4.12762e-104	-0.750166	1	1	8.25524e-101
Cyfip2	4.44484e-104	-0.953365	1	1	8.88968e-101
Casc4	4.44484e-104	-0.52255	1	1	8.88968e-101
Adcyap1r1	7.16088e-104	-0.384511	0.788	1	1.43218e-100
Rcn1	7.19036e-104	-0.933328	0.98	0.977	1.43807e-100
Arhgap33	9.98762e-104	-0.229722	1	1	1.99752e-100
Chst7	2.07318e-103	-0.347085	0.967	1	4.14637e-100
Chic2	2.29692e-103	-0.727864	1	1	4.59383e-100
Hdac11	2.66207e-103	0.855726	1	1	5.32414e-100
Gpm6b	2.73953e-103	0.767211	1	1	5.47906e-100
Fam89a	2.81924e-103	-0.849859	0.999	1	5.63847e-100
Cxxc4	2.84243e-103	-0.383487	0.999	0.986	5.68486e-100
Brca1	3.4038e-103	-0.699328	0.999	0.991	6.80761e-100
Notch1	3.51717e-103	-0.668526	0.998	0.991	7.03433e-100
Dbi	3.66418e-103	0.416361	1	1	7.32836e-100
Dlgap4	5.27458e-103	-0.603953	1	1	1.05492e-99
Pxdc1	5.8906e-103	-0.947268	0.978	0.982	1.17812e-99
Mmd2	6.23777e-103	-0.817645	1	1	1.24755e-99
Tmem108	6.28901e-103	-1.27416	1	1	1.2578e-99
Scrg1	7.22715e-103	-1.7768	1	1	1.44543e-99
Adgrg1	7.43698e-103	-0.370311	1	1	1.4874e-99
Bex2	8.03769e-103	-1.39851	1	1	1.60754e-99
Plec	8.93892e-103	-0.206786	0.566	0.995	1.78778e-99
Evi5	1.01048e-102	-0.386263	0.998	0.995	2.02095e-99
Gng3	1.14223e-102	-1.58265	1	1	2.28446e-99
Grid2	1.37829e-102	-0.558233	1	1	2.75659e-99
H2-Ab1	1.64278e-102	-0.707584	0.951	1	3.28556e-99
Faim2	1.84918e-102	0.809448	1	1	3.69836e-99
AC149090.1	2.45032e-102	-0.433523	1	1	4.90064e-99
Nlgn3	3.11667e-102	-0.962356	1	1	6.23334e-99
Slu7	3.25958e-102	0.730972	1	1	6.51916e-99
Gria4	3.31316e-102	-0.475597	1	1	6.62631e-99
Mmp15	3.66848e-102	-0.574844	0.996	0.982	7.33695e-99
Ptprz1	3.77461e-102	-2.01007	1	1	7.54923e-99
Nrxn1	3.97992e-102	-1.22216	1	1	7.95983e-99
Bdh1	4.16231e-102	-0.5572	1	1	8.32463e-99
Msi2	4.21349e-102	-0.352601	1	1	8.42698e-99
Ankrd44	5.20728e-102	-0.555937	1	1	1.04146e-98
Snap25	6.83986e-102	-0.441073	0.997	0.986	1.36797e-98
Casp3	8.55498e-102	-0.865218	1	0.995	1.711e-98
Pfdn5	8.69529e-102	0.321174	1	1	1.73906e-98
Vcan	8.91008e-102	-1.84862	0.949	0.972	1.78202e-98
Slc22a23	9.74392e-102	-0.747681	1	1	1.94878e-98
H1fx	1.01896e-101	-0.17262	1	1	2.03792e-98
Lima1	1.12796e-101	-0.57929	1	1	2.25592e-98
Helz	1.17953e-101	-0.462328	1	1	2.35907e-98
Reep1	1.18434e-101	-0.702341	1	0.991	2.36868e-98
Mfsd2a	1.194e-101	-1.32465	0.992	0.995	2.38801e-98
Ctxn1	1.42775e-101	-0.721772	1	1	2.85551e-98
Arxes1	1.5868e-101	-0.812883	0.999	0.991	3.17359e-98
Phlda3	1.82916e-101	0.693254	1	1	3.65831e-98
Atp1b3	1.85911e-101	0.928707	1	1	3.71821e-98
Zfhx3	1.94402e-101	-0.334041	1	1	3.88803e-98
Fkbp9	1.96784e-101	-0.541038	0.998	1	3.93568e-98
Btbd17	2.22268e-101	-0.225413	0.997	0.995	4.44536e-98
Zfp36l1	2.3718e-101	-0.92136	0.965	1	4.7436e-98
Prim2	2.66797e-101	0.468143	1	1	5.33595e-98
Dscam	2.67882e-101	-0.883697	1	0.982	5.35764e-98
Dag1	2.73371e-101	-0.387051	1	1	5.46743e-98
Tmem176a	3.08747e-101	-1.44586	0.993	1	6.17494e-98
Cspg4	3.29445e-101	-0.741374	0.995	0.986	6.5889e-98
Cavin3	3.72058e-101	0.799607	1	1	7.44117e-98
Tspan6	4.2531e-101	-1.02654	1	0.995	8.5062e-98
Mast4	5.88127e-101	1.15029	1	1	1.17625e-97
Tshz2	6.45539e-101	-0.665475	0.997	0.986	1.29108e-97
Adgrb3	6.50788e-101	-0.509748	1	1	1.30158e-97
Limch1	7.49858e-101	0.694896	1	1	1.49972e-97
Enah	8.13086e-101	-0.385892	1	1	1.62617e-97
Rras2	1.13755e-100	-1.09127	0.995	1	2.27511e-97
Ramp2	1.17972e-100	-0.846879	0.914	1	2.35944e-97
Jpt1	1.30521e-100	-0.868283	0.999	1	2.61042e-97
Arhgap31	1.42086e-100	-1.07638	0.986	1	2.84171e-97
Gpr17	1.43239e-100	-2.11258	0.996	0.995	2.86478e-97
Adam23	1.51578e-100	-0.395087	0.993	0.982	3.03157e-97
Hbegf	2.42185e-100	-0.600577	0.987	0.991	4.8437e-97
Col9a1	3.12311e-100	-0.508396	1	1	6.24621e-97
Hmox2	3.34486e-100	0.453288	1	1	6.68971e-97
Sec62	7.89322e-100	0.218785	1	1	1.57864e-96
Tspan13	8.79975e-100	-0.861505	0.938	0.995	1.75995e-96
Nav1	1.07184e-99	-0.707872	1	1	2.14367e-96
Fam3c	1.16635e-99	-0.91517	1	1	2.3327e-96
Ttc19	1.17577e-99	-0.287383	1	1	2.35154e-96
Ctnnd2	1.23891e-99	-0.535936	1	1	2.47781e-96
Tsc22d1	1.359e-99	-1.60035	0.958	1	2.718e-96
9630013A20Rik	1.50275e-99	-2.02853	1	0.995	3.00549e-96
Arfgef3	1.64174e-99	-0.143614	0.966	0.982	3.28348e-96
Abracl	2.35717e-99	-0.56434	0.979	0.995	4.71434e-96
Pigz	2.68048e-99	0.83047	1	1	5.36097e-96
Gm33727	3.26333e-99	0.540859	1	1	6.52666e-96
Gstm7	3.42437e-99	0.943809	1	1	6.84875e-96
Slc5a3	3.42437e-99	0.540522	1	1	6.84875e-96
Mical3	3.49379e-99	-0.676549	1	1	6.98759e-96
Oaz1	4.03684e-99	0.227601	1	1	8.07369e-96
Ncor2	4.219e-99	-0.363845	1	1	8.43801e-96
Zeb1	4.55317e-99	-0.967218	0.992	0.991	9.10634e-96
Arsb	5.09434e-99	-0.874197	1	1	1.01887e-95
Tmem9	6.1262e-99	-0.465937	0.999	1	1.22524e-95
Ccrl2	7.48552e-99	-0.266227	0.921	1	1.4971e-95
Clic4	8.04532e-99	0.763614	1	1	1.60906e-95
Sema3d	9.21919e-99	-0.855007	1	1	1.84384e-95
Gm47283	1.03545e-98	-0.436188	1	1	2.0709e-95
Dipk1b	1.07775e-98	-0.715236	0.976	0.977	2.1555e-95
Nudt10	1.16759e-98	-0.164012	1	1	2.33519e-95
Bzw2	1.35396e-98	-0.462558	1	1	2.70792e-95
Serf2	1.36484e-98	0.230393	1	1	2.72968e-95
Abca2	1.6872e-98	0.934524	1	1	3.37441e-95
2810459M11Rik	1.94846e-98	-0.13738	0.639	0.995	3.89693e-95
Luzp2	2.37008e-98	-1.54122	1	1	4.74016e-95
Mid1ip1	2.37008e-98	0.789752	1	1	4.74016e-95
Tmem191c	2.44708e-98	-0.298134	1	1	4.89416e-95
Pak1	2.62958e-98	0.70619	1	1	5.25917e-95
Prr5l	2.9882e-98	0.836181	1	1	5.97641e-95
Col9a3	3.35517e-98	-1.25966	1	1	6.71033e-95
Tcf7l2	4.49039e-98	-1.32421	1	1	8.98077e-95
Gpcpd1	4.78645e-98	-0.644152	1	1	9.57291e-95
Pacsin1	4.92203e-98	0.580606	1	1	9.84406e-95
Tacc2	6.10518e-98	-0.537326	0.999	0.968	1.22104e-94
Ntrk3	6.93612e-98	-0.470719	0.982	0.995	1.38722e-94
Pcp4	9.96838e-98	-0.639723	1	1	1.99368e-94
Ppa1	1.02912e-97	-0.484262	1	1	2.05824e-94
Tram1l1	1.1189e-97	-0.384513	1	1	2.23781e-94
Nr2f1	1.19728e-97	-0.64799	0.999	0.995	2.39456e-94
Eef1akmt1	1.3984e-97	-0.458648	1	1	2.7968e-94
Ccdc28b	1.44941e-97	-0.333737	1	1	2.89881e-94
Hist1h2bc	1.48444e-97	0.492486	1	1	2.96888e-94
Gpr37l1	1.74752e-97	-1.93039	1	1	3.49503e-94
Lmo4	1.8698e-97	-0.629367	1	1	3.73959e-94
Lsamp	1.88473e-97	-1.6645	1	1	3.76947e-94
Ptpro	2.15765e-97	-0.872778	0.973	0.986	4.3153e-94
Neu4	2.23627e-97	-1.72558	0.986	1	4.47255e-94
Rcbtb1	2.50958e-97	0.5627	1	1	5.01916e-94
Kcnip3	2.72807e-97	-1.05042	0.968	1	5.45613e-94
Fbxo2	3.85458e-97	0.734646	1	1	7.70916e-94
Csad	4.1238e-97	-0.720189	1	1	8.24759e-94
Chst11	5.33781e-97	-0.718937	0.989	1	1.06756e-93
Smdt1	6.03653e-97	0.231262	1	1	1.20731e-93
Tox3	6.28083e-97	-0.663251	1	0.977	1.25617e-93
Clec2l	7.04655e-97	-0.317717	1	1	1.40931e-93
Ece1	7.99997e-97	-0.35736	0.999	0.995	1.59999e-93
Apba2	8.06366e-97	-0.899638	0.946	0.972	1.61273e-93
Farp1	8.8686e-97	-0.116828	0.932	1	1.77372e-93
Ly6h	1.02694e-96	-1.13782	0.799	0.986	2.05387e-93
Gng11	1.08122e-96	1.31032	1	1	2.16245e-93
Khdrbs2	1.1938e-96	-0.71239	1	1	2.3876e-93
Sec11c	1.33382e-96	0.868467	1	1	2.66764e-93
Sccpdh	1.48433e-96	0.784515	1	1	2.96866e-93
Sez6l2	1.66492e-96	1.46987	1	1	3.32983e-93
Cryl1	1.81639e-96	-0.368229	0.967	0.982	3.63278e-93
Samd4b	2.49265e-96	-0.367407	1	1	4.98531e-93
Nova2	2.8066e-96	-0.261756	1	0.986	5.61321e-93
Eno1	2.91978e-96	-1.02983	1	1	5.83957e-93
Pdcd4	3.17251e-96	-1.10794	1	1	6.34501e-93
A230001M10Rik	3.22306e-96	0.659846	1	1	6.44613e-93
Gria3	3.30041e-96	-0.923269	1	0.995	6.60082e-93
Pex5l	3.74529e-96	0.996235	1	1	7.49058e-93
Efs	5.69229e-96	-0.347802	0.998	1	1.13846e-92
Elavl4	6.30744e-96	-0.707879	0.992	0.972	1.26149e-92
Ltbp3	7.10007e-96	-0.254122	0.991	0.991	1.42001e-92
Nsg1	8.21578e-96	-0.690498	1	1	1.64316e-92
Mpped2	9.17491e-96	-0.524723	1	1	1.83498e-92
4430402I18Rik	9.77234e-96	-1.19301	1	0.995	1.95447e-92
1700025G04Rik	1.00062e-95	-0.354868	0.945	1	2.00125e-92
Prrx1	1.3237e-95	-0.413698	1	1	2.64739e-92
Smco3	1.71663e-95	0.439457	1	1	3.43327e-92
Ppia	1.82825e-95	0.313296	1	1	3.65649e-92
Hmgcr	2.2523e-95	-0.511008	1	1	4.5046e-92
Glul	2.3061e-95	1.26431	1	1	4.61221e-92
6430590A07Rik	2.38923e-95	-0.330562	1	1	4.77845e-92
Bhlhb9	3.10957e-95	-0.589059	0.943	1	6.21914e-92
Arrb1	3.65341e-95	-0.14004	0.938	1	7.30681e-92
Mif	4.03057e-95	0.252163	1	1	8.06114e-92
Bace2	4.79115e-95	-0.356568	1	0.995	9.58231e-92
Cacng4	5.76234e-95	-1.32828	1	0.995	1.15247e-91
Timp4	6.87566e-95	-1.52584	0.999	1	1.37513e-91
Limd2	7.06716e-95	-0.210212	0.984	1	1.41343e-91
Arpp21	7.85699e-95	-0.566636	1	0.995	1.5714e-91
Celf2	1.03799e-94	-0.577201	1	1	2.07599e-91
Dmd	1.09656e-94	-0.386216	0.992	0.982	2.19312e-91
Dpf1	1.17213e-94	-0.460582	0.988	1	2.34425e-91
Arhgap24	1.40918e-94	-0.553801	0.96	0.991	2.81836e-91
Hddc2	1.44836e-94	-0.661493	1	1	2.89673e-91
Etv4	2.04432e-94	-0.411899	0.931	0.991	4.08863e-91
Bst2	2.80677e-94	-1.00007	1	1	5.61354e-91
Ddah2	3.08301e-94	-0.603801	1	1	6.16602e-91
Gm3764	3.92872e-94	-0.784425	1	0.991	7.85744e-91
Ptprt	4.64761e-94	-0.50753	1	0.991	9.29522e-91
Wdfy1	4.87069e-94	-0.316179	1	1	9.74139e-91
Fnbp1	5.02532e-94	1.13438	1	1	1.00506e-90
2022-09-08	5.34942e-94	0.868745	1	1	1.06988e-90
Ntm	6.89497e-94	-0.87249	1	1	1.37899e-90
Rcn3	7.00347e-94	-0.752143	0.901	0.986	1.40069e-90
Hist1h2ap	8.54574e-94	-0.298388	0.998	0.977	1.70915e-90
Wasf1	1.25236e-93	-0.516577	1	1	2.50472e-90
Mbp	1.441e-93	0.511632	1	1	2.88199e-90
Nrxn3	1.56386e-93	-0.753868	0.988	0.995	3.12772e-90
Maged2	1.72383e-93	-0.328917	0.997	1	3.44766e-90
Cpne2	1.87805e-93	-0.867748	0.999	0.991	3.75609e-90
Prom1	2.0144e-93	-0.90687	0.777	0.972	4.02881e-90
Tns3	2.11899e-93	-0.804195	1	1	4.23798e-90
Gde1	3.11488e-93	0.37154	1	1	6.22976e-90
Ehd3	3.31488e-93	-0.440994	1	1	6.62976e-90
Tmem63b	4.04192e-93	-0.252832	1	1	8.08383e-90
Unc80	4.52417e-93	-0.472068	1	0.986	9.04834e-90
Gpr62	5.55865e-93	0.80827	1	1	1.11173e-89
Cdr1os	6.31873e-93	-0.477523	1	0.991	1.26375e-89
Fam171b	6.49283e-93	0.493241	1	1	1.29857e-89
Evl	6.85553e-93	-0.333091	0.997	0.995	1.37111e-89
Fxyd6	6.98991e-93	-1.14	0.975	0.977	1.39798e-89
Schip1	7.70225e-93	0.328902	1	1	1.54045e-89
Ugdh	1.18935e-92	-0.567394	1	1	2.37871e-89
Lrrc4c	1.36748e-92	-0.350239	1	1	2.73496e-89
Ntrk2	1.40509e-92	-0.604086	1	1	2.81018e-89
Nlgn1	1.65985e-92	-0.546703	1	1	3.3197e-89
Gm43462	1.85001e-92	-0.390458	1	0.991	3.70003e-89
Kcnq1ot1	2.03809e-92	-0.51395	1	1	4.07618e-89
Cpq	2.89865e-92	-0.859294	1	1	5.79731e-89
Acot7	4.31705e-92	0.578418	1	1	8.6341e-89
Adgrl3	4.33377e-92	-0.622761	1	1	8.66753e-89
Sox3	4.84776e-92	-0.631122	1	0.991	9.69553e-89
Gnb4	4.90429e-92	-0.805454	1	1	9.80858e-89
Fgf1	5.29831e-92	0.765628	1	1	1.05966e-88
Lgals9	5.94931e-92	-0.267202	1	1	1.18986e-88
Cox17	5.97234e-92	0.253886	1	1	1.19447e-88
Pid1	7.44272e-92	-0.960474	0.876	0.986	1.48854e-88
Plcb1	9.56473e-92	-0.86684	0.992	0.963	1.91295e-88
Pip4k2a	1.04925e-91	1.09061	1	1	2.09851e-88
Rgcc	1.13777e-91	-1.52549	0.998	1	2.27554e-88
Bex1	1.22899e-91	-0.821946	1	0.991	2.45798e-88
Rbms1	1.56077e-91	-0.254949	0.967	0.991	3.12153e-88
Chst2	1.81382e-91	-0.696478	1	1	3.62764e-88
Cd302	2.40257e-91	-0.642117	0.991	1	4.80515e-88
Vxn	2.59483e-91	-1.29762	0.996	0.968	5.18967e-88
Spats2	2.59483e-91	-0.566054	0.999	0.972	5.18967e-88
Gstm5	2.89005e-91	0.350527	1	1	5.7801e-88
Spock2	3.59857e-91	-0.341907	1	1	7.19714e-88
Dynll2	4.13281e-91	-1.10304	1	1	8.26562e-88
Lrrc42	4.36133e-91	-0.846745	1	1	8.72265e-88
Cadps	5.53466e-91	-0.162568	1	0.995	1.10693e-87
Tmod1	6.23454e-91	0.916712	1	1	1.24691e-87
Rnd2	6.50355e-91	-1.1651	1	1	1.30071e-87
Rbx1	7.52514e-91	0.123955	1	1	1.50503e-87
Selenok	9.58332e-91	0.252875	1	1	1.91666e-87
Shtn1	9.76893e-91	0.69123	1	1	1.95379e-87
Ifit3	1.08766e-90	-0.777126	1	1	2.17532e-87
Cnksr3	1.55358e-90	-0.934183	1	0.995	3.10716e-87
Etv1	1.68376e-90	1.16262	1	1	3.36751e-87
Plgrkt	1.69671e-90	-0.304001	1	1	3.39342e-87
Pde8a	1.75623e-90	0.836341	1	1	3.51246e-87
Morf4l2	1.91065e-90	-0.513768	1	1	3.82129e-87
Bmerb1	1.97765e-90	-0.419803	1	1	3.95531e-87
Nckap5	2.44121e-90	-0.84634	0.993	1	4.88243e-87
Cox7a2	2.58547e-90	0.185614	1	1	5.17095e-87
Smim3	2.63543e-90	-0.254636	1	1	5.27085e-87
Cadm2	2.72778e-90	-0.919336	1	1	5.45556e-87
Nrm	2.92228e-90	-0.549261	1	1	5.84456e-87
Matn4	2.95602e-90	-1.10486	1	1	5.91203e-87
Slc38a2	4.57121e-90	0.779053	1	1	9.14242e-87
Gm13889	4.67724e-90	-0.64909	1	1	9.35449e-87
Arl4a	4.84091e-90	-0.749748	1	1	9.68182e-87
Polg	4.91548e-90	-0.270065	1	1	9.83095e-87
Mgll	4.95319e-90	-1.04501	0.999	1	9.90637e-87
Ubb	5.30583e-90	0.242081	1	1	1.06117e-86
Csmd2	9.62514e-90	-0.44167	1	0.995	1.92503e-86
Sox2	1.53843e-89	-0.777662	1	1	3.07687e-86
Pdxp	1.60429e-89	-0.663592	1	1	3.20857e-86
Man1a2	1.71816e-89	-0.797835	1	1	3.43633e-86
Mmp16	2.07069e-89	-0.723908	1	1	4.14137e-86
Sort1	2.15926e-89	0.90705	1	1	4.31851e-86
Nckap1	2.24305e-89	-0.35135	1	1	4.4861e-86
Larp6	2.42972e-89	0.492846	1	1	4.85944e-86
Il33	3.56807e-89	0.923153	1	0.968	7.13615e-86
Brinp3	3.79189e-89	-1.15318	0.669	0.995	7.58378e-86
Lims2	4.2987e-89	-0.983909	1	1	8.59741e-86
Clgn	4.55089e-89	-0.184864	1	0.995	9.10178e-86
Ckb	4.72716e-89	0.281641	1	1	9.45432e-86
Hapln2	5.19821e-89	1.11034	1	1	1.03964e-85
Rnf180	8.32388e-89	-0.647928	0.986	0.991	1.66478e-85
Ptprj	9.94867e-89	-0.626551	0.985	0.959	1.98973e-85
Nnat	1.39415e-88	-1.02748	1	1	2.78831e-85
Fads1	1.53269e-88	-0.274476	1	1	3.06537e-85
Gamt	1.55021e-88	0.75611	1	1	3.10041e-85
Nrbp2	1.56793e-88	0.666348	1	1	3.13585e-85
Grin3a	1.92378e-88	-0.831645	0.997	0.982	3.84756e-85
Fmnl2	2.81953e-88	-0.2096	1	1	5.63907e-85
Timp3	2.92824e-88	-0.776126	0.998	1	5.85648e-85
AW047730	2.92824e-88	-0.409327	0.999	1	5.85648e-85
Zfp960	4.6795e-88	-0.116306	0.587	0.995	9.359e-85
Fry	6.18849e-88	-0.358545	0.974	0.977	1.2377e-84
Tppp3	7.96918e-88	0.857884	1	1	1.59384e-84
Cnrip1	8.27562e-88	-0.250687	1	1	1.65512e-84
Cdo1	8.62628e-88	-1.01181	1	0.995	1.72526e-84
Atf4	1.07356e-87	-0.210931	1	1	2.14711e-84
Isoc1	1.17522e-87	-0.355248	1	1	2.35044e-84
Barx2	1.75213e-87	-0.889732	1	0.995	3.50427e-84
Arxes2	1.82623e-87	-0.924653	0.969	0.991	3.65247e-84
Prkar2b	1.93963e-87	-0.566077	0.775	0.963	3.87926e-84
Utp14b	2.08345e-87	-0.258543	1	1	4.16689e-84
Trim35	2.63092e-87	0.370835	1	1	5.26184e-84
Eef1a1	2.96743e-87	0.252913	1	1	5.93487e-84
Vegfa	3.80316e-87	-0.175283	0.997	0.995	7.60632e-84
Fgfr2	4.50382e-87	0.74955	1	1	9.00764e-84
Rnf128	5.41389e-87	-0.584541	1	0.959	1.08278e-83
Nudt4	5.79243e-87	0.866954	1	1	1.15849e-83
Rhog	6.80706e-87	0.459573	1	1	1.36141e-83
Eef2k	7.25546e-87	-0.181485	0.983	0.991	1.45109e-83
Ier3	7.28273e-87	-0.179905	0.989	1	1.45655e-83
Slc38a1	1.05968e-86	-0.355568	1	0.963	2.11936e-83
Astn1	1.14217e-86	-0.587731	0.999	0.963	2.28435e-83
Snx22	1.22647e-86	-0.401419	0.989	0.995	2.45293e-83
Fkbp15	1.36724e-86	-0.57717	1	1	2.73448e-83
Plin2	1.69896e-86	-0.25968	0.996	0.995	3.39791e-83
Cox4i1	2.00315e-86	0.23234	1	1	4.0063e-83
9530059O14Rik	2.19138e-86	-1.24796	1	1	4.38277e-83
Svil	2.77372e-86	-0.419731	0.793	0.94	5.54745e-83
Tln2	2.91188e-86	-0.413967	0.999	1	5.82377e-83
Peli1	3.54989e-86	-0.826651	1	1	7.09978e-83
Dock10	7.86252e-86	0.695351	1	1	1.5725e-82
Spg20	8.40841e-86	0.578797	1	1	1.68168e-82
Mpzl1	9.26431e-86	-1.28768	1	1	1.85286e-82
Nkain4	1.07939e-85	-0.59958	1	0.995	2.15878e-82
Id2	1.08342e-85	-0.902263	0.998	1	2.16684e-82
Cox6c	1.09153e-85	0.252985	1	1	2.18305e-82
Enpp4	1.41144e-85	0.402675	1	1	2.82287e-82
Mro	1.53764e-85	-0.583377	0.913	0.982	3.07528e-82
Tmbim6	1.81127e-85	0.232196	1	1	3.62253e-82
Lmo2	1.8248e-85	-0.14727	0.912	0.982	3.64959e-82
St8sia3	2.18159e-85	-0.534898	0.989	0.959	4.36318e-82
Pde3b	2.44818e-85	-0.192831	0.987	1	4.89637e-82
Serpine2	2.9483e-85	-1.5556	0.833	1	5.8966e-82
Itgb4	3.16401e-85	0.871064	1	1	6.32803e-82
Ccp110	3.47201e-85	0.823504	1	1	6.94401e-82
Cadm1	3.56348e-85	-0.861033	1	1	7.12696e-82
Btg1	4.83191e-85	-0.372536	1	1	9.66382e-82
Ppp2r2b	5.58443e-85	-0.627392	1	0.991	1.11689e-81
Nav3	5.90405e-85	-0.42753	0.998	1	1.18081e-81
Pcdh7	6.67288e-85	-1.30881	0.989	0.991	1.33458e-81
Flot1	1.3795e-84	-0.227486	0.994	1	2.759e-81
Neat1	1.38461e-84	0.463069	1	1	2.76923e-81
mt-Co1	1.67845e-84	0.303653	1	1	3.35689e-81
Hes1	1.91046e-84	-0.408178	0.792	0.986	3.82093e-81
Msrb1	2.32409e-84	0.565183	1	1	4.64818e-81
Gipc1	3.2291e-84	-0.867193	1	1	6.4582e-81
Cdv3	3.84112e-84	-0.508599	1	1	7.68225e-81
Kank1	5.89315e-84	-1.22365	1	1	1.17863e-80
Polr3h	6.68025e-84	-0.340136	1	1	1.33605e-80
Gpx1	7.27131e-84	-0.402444	1	1	1.45426e-80
Syn2	9.20505e-84	-0.60449	1	0.986	1.84101e-80
Lrrtm2	9.30733e-84	-0.800107	1	1	1.86147e-80
Ttc9b	9.55042e-84	-0.41104	1	0.991	1.91008e-80
Arpc1a	1.1481e-83	0.394428	1	1	2.29621e-80
Dock5	1.40053e-83	0.343517	1	1	2.80106e-80
Lrrfip1	1.52981e-83	-0.499783	1	0.982	3.05963e-80
Adarb2	2.0988e-83	-0.538636	1	0.949	4.1976e-80
Slc35b2	2.16143e-83	-0.677478	1	1	4.32285e-80
Ndufa3	2.81592e-83	0.187986	1	1	5.63183e-80
Mt1	2.89987e-83	0.439862	1	1	5.79975e-80
Smim1	3.2021e-83	0.579289	1	1	6.4042e-80
Rictor	4.3264e-83	-0.692804	1	1	8.6528e-80
Mycl	4.52109e-83	-1.06402	0.981	0.935	9.04218e-80
Txnip	4.93708e-83	-0.109155	0.759	0.995	9.87416e-80
A330102I10Rik	5.5517e-83	-0.46505	0.985	0.963	1.11034e-79
Jph4	6.42832e-83	1.08147	1	1	1.28566e-79
Slc5a11	7.63625e-83	0.102765	1	1	1.52725e-79
Ddx25	8.49191e-83	-0.273844	0.985	0.963	1.69838e-79
Kdm6b	1.06555e-82	-0.460377	1	1	2.1311e-79
Spock3	1.08921e-82	0.900387	1	1	2.17841e-79
Pcgf5	1.15066e-82	-0.5956	1	0.982	2.30132e-79
Efemp2	1.19791e-82	-0.230857	0.654	0.972	2.39583e-79
Irf2bpl	1.48642e-82	-0.179073	1	1	2.97283e-79
Olfm1	1.677e-82	-0.211536	1	1	3.354e-79
Slc16a2	1.7586e-82	-0.2423	1	0.972	3.51721e-79
Atp5h	1.82406e-82	0.195652	1	1	3.64812e-79
Dclk1	2.1111e-82	-0.739323	0.974	1	4.2222e-79
Sulf2	2.16578e-82	-0.471156	1	1	4.33156e-79
Tmem163	2.21377e-82	-1.16858	1	1	4.42753e-79
Tmem63a	2.34698e-82	0.658388	1	1	4.69396e-79
Ccdc107	2.9647e-82	-0.165518	1	1	5.92939e-79
Pigt	3.16598e-82	-0.248094	1	1	6.33195e-79
Map7	3.51931e-82	0.422255	1	1	7.03862e-79
Hebp1	6.03611e-82	0.978784	1	1	1.20722e-78
Plpp4	6.4451e-82	-0.829466	0.973	0.982	1.28902e-78
Pde4b	6.4451e-82	0.470077	1	1	1.28902e-78
Smox	6.70853e-82	-0.325102	1	1	1.34171e-78
Lgi3	7.48282e-82	0.467235	1	1	1.49656e-78
Hip1r	8.07726e-82	-0.216517	1	1	1.61545e-78
Asns	9.10791e-82	-0.344444	1	1	1.82158e-78
Vangl1	9.86687e-82	-0.210547	1	1	1.97337e-78
Ptpre	1.06889e-81	-0.923906	1	1	2.13778e-78
Serpinb1a	1.28667e-81	1.25311	1	1	2.57334e-78
Fabp7	1.57707e-81	-1.46457	1	1	3.15414e-78
Mfge8	1.7145e-81	-0.434365	1	1	3.429e-78
Abhd2	1.75228e-81	-0.730893	1	1	3.50455e-78
P3h4	2.84993e-81	0.780518	1	1	5.69987e-78
Trib1	2.87068e-81	-0.335399	1	1	5.74137e-78
B3galt5	2.91264e-81	0.452999	1	1	5.82527e-78
Acat2	3.68675e-81	-0.316471	1	1	7.37349e-78
Serpind1	3.79521e-81	-0.117491	1	1	7.59043e-78
Ttyh2	3.83671e-81	0.839562	1	1	7.67341e-78
Eif3k	3.85064e-81	0.222566	1	1	7.70127e-78
Cntn1	3.99275e-81	-1.53426	0.993	0.977	7.9855e-78
Yipf1	4.56557e-81	-0.43264	1	1	9.13113e-78
Ctnnal1	6.55762e-81	-0.366415	1	1	1.31152e-77
Stx6	6.65324e-81	0.484182	1	1	1.33065e-77
Rbmx	7.52422e-81	-0.34482	1	1	1.50484e-77
Abca8a	1.28013e-80	0.568542	1	1	2.56025e-77
Pard6g	1.96006e-80	-0.249052	1	0.972	3.92013e-77
Eml2	2.24805e-80	0.601571	1	1	4.4961e-77
Selenow	2.83157e-80	0.215686	1	1	5.66313e-77
B930095G15Rik	3.10973e-80	-0.223938	0.991	0.986	6.21946e-77
Gpm6a	3.13223e-80	-1.15568	1	1	6.26445e-77
Ifitm10	3.72354e-80	-0.370371	0.994	0.963	7.44707e-77
Bmp2k	4.01607e-80	0.649659	1	1	8.03215e-77
Map1b	4.10379e-80	-0.825907	1	1	8.20758e-77
Sdc2	5.61281e-80	-0.37807	1	1	1.12256e-76
Fabp5	5.75596e-80	0.284413	1	1	1.15119e-76
Ppp1r16b	6.74291e-80	0.481402	1	1	1.34858e-76
Gm12326	1.11515e-79	0.258978	1	1	2.2303e-76
Cd63	1.17686e-79	0.411602	1	1	2.35372e-76
Atp6v0e	1.8102e-79	-0.459817	1	1	3.6204e-76
Car8	2.34326e-79	-0.574386	0.969	1	4.68652e-76
Macf1	2.40278e-79	-0.227942	1	1	4.80557e-76
Arrdc3	2.94708e-79	0.508647	1	1	5.89417e-76
Lmcd1	2.9896e-79	-0.622325	0.962	0.972	5.97921e-76
Megf11	3.30487e-79	-0.529373	0.996	0.986	6.60974e-76
Dixdc1	4.44785e-79	0.710013	1	1	8.8957e-76
Olfm2	4.59337e-79	-1.19763	0.996	1	9.18674e-76
Tmbim1	4.82922e-79	0.388089	1	1	9.65844e-76
Wnk1	6.07083e-79	0.552327	1	1	1.21417e-75
Ldha	6.40514e-79	-0.446608	1	0.995	1.28103e-75
Cdh20	6.49735e-79	-0.330489	1	1	1.29947e-75
Trit1	1.14219e-78	-0.532585	1	0.995	2.28438e-75
Ifi35	1.18367e-78	-0.279615	1	1	2.36735e-75
Plin3	1.65498e-78	1.09336	1	1	3.30997e-75
Fermt2	1.72729e-78	0.450096	1	1	3.45459e-75
Akap12	1.76462e-78	-0.132422	0.854	0.991	3.52924e-75
Cntn2	2.51957e-78	1.09199	1	1	5.03913e-75
Tmem98	2.6389e-78	0.557468	1	1	5.27779e-75
Ndufa13	2.74426e-78	0.12946	1	1	5.48851e-75
Nkd1	3.54541e-78	0.475099	1	1	7.09083e-75
Spock1	4.16057e-78	0.954775	1	1	8.32114e-75
Tnfsf12	4.37284e-78	-0.186859	0.999	1	8.74569e-75
Skil	4.51498e-78	-0.21566	0.999	0.995	9.02995e-75
Frrs1	4.6287e-78	-0.196953	1	1	9.2574e-75
Srsf2	4.66171e-78	-0.345661	1	1	9.32343e-75
Marcksl1	5.14934e-78	-0.503557	1	1	1.02987e-74
Cnih2	5.91439e-78	-0.430306	1	0.986	1.18288e-74
Rpl22l1	7.69118e-78	-0.288057	1	1	1.53824e-74
Lurap1l	1.2907e-77	-0.296965	1	0.991	2.5814e-74
Dbx2	1.4253e-77	-0.767431	1	0.982	2.8506e-74
Adgrv1	1.45592e-77	0.673859	1	1	2.91183e-74
mt-Co2	1.48719e-77	0.292231	1	1	2.97438e-74
Nrxn2	1.93949e-77	-0.360092	1	1	3.87897e-74
Prr18	1.95326e-77	0.658395	1	1	3.90653e-74
Slc24a2	2.00935e-77	0.729876	1	1	4.01871e-74
Rap2a	2.51991e-77	-0.940742	1	1	5.03981e-74
Inpp5f	2.80191e-77	0.870403	1	1	5.60382e-74
Usp54	3.42726e-77	0.536897	1	1	6.85452e-74
Fubp1	3.96141e-77	-0.391226	1	1	7.92282e-74
Zdhhc20	5.94489e-77	0.597635	1	1	1.18898e-73
Nebl	6.24585e-77	-0.453258	0.993	0.959	1.24917e-73
Bex3	6.91847e-77	-0.657875	1	1	1.38369e-73
Pantr1	8.76155e-77	0.688634	1	1	1.75231e-73
Hint1	1.40943e-76	0.249305	1	1	2.81885e-73
Nxph1	1.63387e-76	-1.20899	0.998	0.931	3.26773e-73
Nme1	2.44789e-76	-0.373891	1	1	4.89579e-73
Ahsa1	2.58035e-76	0.322811	1	1	5.1607e-73
Lpar1	2.61686e-76	0.637573	1	1	5.23372e-73
Kif19a	2.71041e-76	-0.762224	1	0.931	5.42083e-73
Pfn2	3.09735e-76	-0.535097	1	1	6.19469e-73
Rnf122	3.23062e-76	-0.963925	0.999	1	6.46125e-73
Chd3	3.62736e-76	-0.794102	0.99	0.959	7.25472e-73
Sash1	4.29269e-76	-0.37724	1	1	8.58539e-73
Ran	5.15138e-76	-0.305251	1	1	1.03028e-72
Uchl1	6.24656e-76	-0.4222	1	1	1.24931e-72
Epb41l2	7.28754e-76	-0.803805	1	1	1.45751e-72
Kirrel3	9.91677e-76	-0.451976	1	1	1.98335e-72
Rbm3	1.01983e-75	-0.568182	1	1	2.03966e-72
Arsg	1.23617e-75	0.659142	1	1	2.47234e-72
mt-Co3	1.25797e-75	0.283451	1	1	2.51594e-72
Dab2	1.42669e-75	-0.273334	0.996	1	2.85338e-72
Grhpr	1.69315e-75	0.769131	1	1	3.3863e-72
Fau	2.5386e-75	0.181551	1	1	5.07719e-72
Snx18	2.81871e-75	-0.519485	1	1	5.63743e-72
Caly	2.92897e-75	-0.580428	1	1	5.85794e-72
Cd81	3.4506e-75	0.249067	1	1	6.90121e-72
Chadl	3.54819e-75	-1.10313	1	1	7.09639e-72
Gap43	3.95306e-75	-1.20073	1	1	7.90611e-72
Arf4	4.12187e-75	-0.617003	1	1	8.24373e-72
Them6	4.68895e-75	-0.262831	1	1	9.3779e-72
Dock9	5.15126e-75	-0.36384	1	1	1.03025e-71
Meis2	7.68647e-75	-0.363455	0.998	0.986	1.53729e-71
Hspa8	9.50255e-75	0.180484	1	1	1.90051e-71
Ctdspl	1.0046e-74	-0.130809	0.998	1	2.00919e-71
Cemip2	1.01866e-74	-0.66684	1	0.968	2.03732e-71
F3	1.05468e-74	-0.399997	0.935	0.982	2.10936e-71
Insc	1.09959e-74	0.646891	1	1	2.19917e-71
Man2b1	1.4071e-74	-0.125477	1	1	2.81419e-71
Rasgef1b	1.47717e-74	-0.835488	1	1	2.95435e-71
Tmem100	1.49264e-74	-1.08331	0.999	0.982	2.98527e-71
Pdia3	4.13528e-74	-0.270973	1	1	8.27055e-71
Rab34	4.98475e-74	-0.528129	0.996	1	9.9695e-71
Mettl7a1	5.84421e-74	0.499019	1	1	1.16884e-70
Atp5j	5.94611e-74	0.102381	1	1	1.18922e-70
Anln	6.11284e-74	0.933617	1	1	1.22257e-70
Fam149a	7.8939e-74	-0.16984	0.991	1	1.57878e-70
Far1	8.42928e-74	-0.17324	1	1	1.68586e-70
Asph	1.42422e-73	-0.146597	0.982	1	2.84845e-70
Plekhh1	1.444e-73	0.826283	1	1	2.888e-70
Tubb5	1.72152e-73	-0.675046	1	1	3.44305e-70
Selenop	2.0311e-73	0.873571	1	1	4.06219e-70
Per3	2.05927e-73	-0.204087	1	1	4.11854e-70
Erbin	2.13878e-73	0.752713	1	1	4.27756e-70
Agpat5	2.36337e-73	-0.125494	1	1	4.72674e-70
Pllp	2.6295e-73	0.195583	1	1	5.25901e-70
mt-Nd1	3.1017e-73	0.273581	1	1	6.20339e-70
Mag	3.62084e-73	0.681304	1	1	7.24168e-70
Csmd3	3.62084e-73	-0.1838	1	1	7.24168e-70
Serf1	3.81247e-73	-0.28007	1	1	7.62493e-70
Sema4f	5.56339e-73	-0.353066	1	0.977	1.11268e-69
Cspg5	6.31693e-73	-1.36017	1	1	1.26339e-69
Parvb	8.54333e-73	-0.870168	1	1	1.70867e-69
Iqsec1	1.45307e-72	0.341154	1	1	2.90614e-69
Ninj1	2.13169e-72	-0.409396	1	1	4.26337e-69
Sorl1	2.37816e-72	0.46457	1	1	4.75632e-69
Arap2	2.44409e-72	0.64257	1	1	4.88819e-69
Ttc3	2.82134e-72	-0.222141	1	1	5.64268e-69
Kcnk13	3.42778e-72	0.786018	1	1	6.85556e-69
2810468N07Rik	3.55898e-72	0.214657	1	1	7.11795e-69
Tmem86a	3.81047e-72	-0.405893	1	1	7.62095e-69
Pcdh17	3.8497e-72	-0.683322	1	1	7.69939e-69
Tecr	3.99699e-72	0.169811	1	1	7.99398e-69
Parp9	4.23575e-72	-0.161904	1	1	8.4715e-69
Ppp1r18	4.58156e-72	-0.369786	0.872	0.935	9.16312e-69
Fndc4	4.88835e-72	-0.465679	1	0.954	9.77671e-69
Csgalnact1	5.02358e-72	-0.558186	0.988	0.954	1.00472e-68
Mir99ahg	6.01865e-72	-0.17309	1	1	1.20373e-68
Dynll1	6.26994e-72	-0.325135	1	1	1.25399e-68
Sys1	8.75498e-72	0.267151	1	1	1.751e-68
Syngr1	1.02043e-71	-0.60894	1	1	2.04086e-68
Pon2	1.09602e-71	0.593794	1	1	2.19204e-68
Snrpd1	1.19332e-71	-0.452139	1	1	2.38664e-68
Nsg2	1.35795e-71	-0.369717	0.977	0.991	2.7159e-68
Cdh11	1.39066e-71	-0.359536	1	1	2.78132e-68
Pam	1.62051e-71	0.233588	1	1	3.24103e-68
2022-09-03	2.53712e-71	-0.432396	1	0.94	5.07423e-68
Dcx	2.97574e-71	-0.570783	0.96	0.954	5.95149e-68
0610040J01Rik	4.81533e-71	-0.371128	0.567	0.995	9.63066e-68
Fgfrl1	6.3561e-71	-0.21265	1	1	1.27122e-67
Rgs7bp	6.77816e-71	-0.447385	1	1	1.35563e-67
Psmb7	6.80113e-71	0.253267	1	1	1.36023e-67
Specc1	8.58875e-71	-0.299288	1	1	1.71775e-67
Shisa5	8.64702e-71	-0.422464	1	1	1.7294e-67
mt-Cytb	1.04487e-70	0.259266	1	1	2.08975e-67
1190005I06Rik	1.50979e-70	0.614641	1	1	3.01958e-67
C1ql1	1.57219e-70	-1.71092	1	1	3.14437e-67
Plekho1	1.94446e-70	-0.255562	1	1	3.88893e-67
Tsc22d4	2.10126e-70	0.212729	1	1	4.20252e-67
Atp8a1	2.87462e-70	0.712379	1	1	5.74923e-67
D7Ertd443e	2.9136e-70	0.721713	1	1	5.82721e-67
Cox6a1	3.05426e-70	0.150404	1	1	6.10852e-67
Trim2	3.57786e-70	0.297694	1	1	7.15573e-67
Gpx7	3.90502e-70	-0.330296	1	0.982	7.81004e-67
Snx10	4.13488e-70	-0.304705	1	0.986	8.26976e-67
Jup	4.14882e-70	0.64372	1	1	8.29763e-67
Tmem178	4.43753e-70	-0.603776	0.982	0.945	8.87507e-67
Dusp15	7.3464e-70	-0.523422	1	1	1.46928e-66
Cd59a	7.42078e-70	0.668838	1	1	1.48416e-66
S100b	8.48732e-70	-0.830312	1	1	1.69746e-66
Slco3a1	8.54449e-70	0.656403	1	1	1.7089e-66
Slc7a8	9.38631e-70	-0.124486	0.992	0.972	1.87726e-66
Sox11	1.01053e-69	-0.864195	0.945	0.959	2.02107e-66
H2afj	1.05558e-69	0.359902	1	1	2.11115e-66
Sbf1	1.14022e-69	0.638624	1	1	2.28044e-66
Etv5	1.4959e-69	-0.289116	1	0.995	2.9918e-66
Rap1gap	2.60756e-69	-0.974797	1	1	5.21512e-66
mt-Nd4	3.36186e-69	0.260071	1	1	6.72373e-66
Tspan4	3.42995e-69	-0.209284	0.93	0.986	6.8599e-66
Dpysl4	3.84256e-69	-0.55348	1	0.922	7.68512e-66
Gpld1	4.57127e-69	-0.236128	0.988	1	9.14253e-66
Fads2	5.75497e-69	-0.481655	1	1	1.15099e-65
Hcn2	6.55444e-69	0.952111	1	1	1.31089e-65
Calcrl	7.56475e-69	-0.553114	0.977	0.926	1.51295e-65
Ccdc152	9.02595e-69	0.117944	1	0.991	1.80519e-65
Mageh1	1.44801e-68	-0.26196	1	1	2.89603e-65
Kcna2	1.50697e-68	-0.379632	1	1	3.01395e-65
Rps18	1.54247e-68	-0.222516	1	1	3.08493e-65
Maged1	1.86428e-68	-0.497295	1	1	3.72856e-65
Nr4a1	2.34458e-68	-0.220052	1	0.991	4.68916e-65
Tmem167	2.42375e-68	-0.414311	1	1	4.84749e-65
Gmpr	2.76796e-68	-0.433385	0.982	0.991	5.53591e-65
Rps6ka1	2.89e-68	0.174325	1	1	5.77999e-65
Camk2n2	3.56179e-68	-0.237397	1	1	7.12357e-65
Zdhhc9	5.02778e-68	0.492294	1	1	1.00556e-64
Fut9	6.03228e-68	-0.395065	1	0.995	1.20646e-64
1110004F10Rik	6.57446e-68	-0.272316	1	1	1.31489e-64
Nipa1	6.8635e-68	0.590252	1	1	1.3727e-64
Srsf6	7.04763e-68	-0.355222	1	1	1.40953e-64
Ftl1	1.04806e-67	0.187553	1	1	2.09611e-64
Klhl4	1.11597e-67	0.58627	1	1	2.23194e-64
Tmem121	1.1611e-67	-0.722148	1	1	2.3222e-64
Mapk3	2.39172e-67	0.332995	1	1	4.78345e-64
Mapre1	5.13298e-67	-0.352919	1	1	1.0266e-63
H3f3b	8.45686e-67	0.167919	1	1	1.69137e-63
7630403G23Rik	8.79656e-67	0.142559	0.226	0.926	1.75931e-63
Dzip1	9.33178e-67	-0.310901	0.917	0.931	1.86636e-63
Rhou	1.0196e-66	0.672206	1	1	2.03921e-63
Slc6a9	1.21313e-66	0.588229	1	1	2.42627e-63
Hmgn1	1.29109e-66	-0.412106	1	1	2.58218e-63
Clmn	1.6453e-66	0.830538	1	1	3.2906e-63
Panx1	1.70007e-66	-0.743227	0.982	0.88	3.40014e-63
Cdk4	1.85719e-66	-0.507163	1	1	3.71439e-63
Rassf2	2.166e-66	0.420846	1	1	4.332e-63
Hs3st1	3.64243e-66	0.538955	1	1	7.28486e-63
Ddost	3.72666e-66	-0.37122	1	1	7.45333e-63
Rftn1	4.63784e-66	0.530862	1	1	9.27567e-63
Plxdc2	4.8705e-66	0.575891	1	1	9.741e-63
Asic1	5.26719e-66	-0.459298	1	0.995	1.05344e-62
Plppr4	5.3538e-66	-0.514128	0.996	0.968	1.07076e-62
Lmbrd1	6.97202e-66	0.251953	1	1	1.3944e-62
Trib2	8.47722e-66	-0.48647	1	0.991	1.69544e-62
Pls1	9.16634e-66	0.597467	1	1	1.83327e-62
Arl2	1.22857e-65	0.370463	1	1	2.45714e-62
Rtp4	2.36833e-65	-0.464311	1	1	4.73666e-62
Olfml1	2.5436e-65	0.431847	1	1	5.08719e-62
Ostf1	2.92435e-65	-0.370763	1	1	5.8487e-62
Calm2	3.06018e-65	0.285848	1	1	6.12036e-62
Pcolce2	3.29711e-65	0.726798	1	1	6.59423e-62
Itgb1	3.77793e-65	-0.31149	1	1	7.55586e-62
Srgap1	4.97529e-65	-0.134249	1	1	9.95058e-62
Ldlrap1	5.92541e-65	-0.138699	1	1	1.18508e-61
Kif13b	7.57642e-65	0.671195	1	1	1.51528e-61
Cyp2j6	7.62556e-65	-0.33951	1	1	1.52511e-61
Slc6a6	9.40793e-65	0.485951	1	1	1.88159e-61
Apbb2	1.16427e-64	0.44238	1	1	2.32854e-61
Arid5b	1.39487e-64	0.574255	1	1	2.78974e-61
Tppp	1.65488e-64	0.376533	1	1	3.30976e-61
Fah	1.89479e-64	0.501902	1	1	3.78958e-61
Ralgps2	2.13468e-64	-0.452318	1	1	4.26937e-61
Plat	2.52382e-64	-0.23732	1	1	5.04765e-61
Lpgat1	3.06141e-64	0.563611	1	1	6.12281e-61
Lpcat2	3.07127e-64	-0.179361	0.905	0.972	6.14254e-61
Dusp3	3.49297e-64	0.506491	1	1	6.98593e-61
Epb41	3.80975e-64	-0.289987	0.999	0.986	7.6195e-61
Inf2	8.31205e-64	0.611695	1	1	1.66241e-60
AI413582	1.02045e-63	0.468553	1	1	2.04089e-60
Birc2	1.48891e-63	-0.266826	0.999	1	2.97781e-60
Klf6	1.53731e-63	-0.138007	1	1	3.07463e-60
Mink1	1.80391e-63	-0.283143	1	1	3.60781e-60
Tenm4	2.17135e-63	-0.1577	0.997	1	4.34269e-60
Ddc	3.63039e-63	-0.377406	1	1	7.26078e-60
Dnaja1	4.46644e-63	-0.152276	1	1	8.93287e-60
Psmb8	4.73015e-63	-0.223338	0.944	1	9.4603e-60
Pink1	4.79083e-63	0.429931	1	1	9.58165e-60
Tspan17	9.43682e-63	-0.244791	1	1	1.88736e-59
Plpp3	1.02498e-62	-0.476195	1	1	2.04996e-59
Ssr2	1.06482e-62	-0.296094	1	1	2.12964e-59
Psma1	1.1062e-62	-0.215368	1	1	2.21241e-59
Fip1l1	1.11326e-62	-0.216274	1	1	2.22651e-59
Emid1	1.43981e-62	-0.888196	0.983	0.991	2.87962e-59
St3gal6	2.23753e-62	-0.11186	0.926	0.949	4.47505e-59
Ackr3	2.4763e-62	-0.234448	0.991	0.982	4.9526e-59
Rps8	2.49204e-62	0.207053	1	1	4.98408e-59
Ifitm3	2.49995e-62	-0.101058	1	1	4.9999e-59
Adam19	2.93817e-62	0.193225	1	1	5.87634e-59
Dynlt1f	3.48582e-62	-0.244048	0.988	0.931	6.97164e-59
Prrg1	3.98113e-62	0.545549	1	1	7.96227e-59
Rapgef5	4.25449e-62	-0.108325	1	1	8.50898e-59
Gng10	5.4784e-62	-0.294034	1	1	1.09568e-58
Ramp1	7.07508e-62	-1.02097	1	1	1.41502e-58
Epdr1	1.20547e-61	-0.101542	1	1	2.41094e-58
Rheb	1.32911e-61	-0.244492	1	1	2.65821e-58
Igsf8	1.52178e-61	0.728584	1	1	3.04356e-58
Ypel2	2.33405e-61	0.613541	1	1	4.6681e-58
Ppp1cb	3.42374e-61	-0.332118	1	1	6.84749e-58
Scd1	6.69591e-61	0.426198	1	1	1.33918e-57
Rps27	1.0056e-60	0.207794	1	1	2.0112e-57
Slc22a17	1.01191e-60	-0.311718	1	1	2.02381e-57
Apoe	1.07047e-60	0.493789	1	1	2.14094e-57
Tra2a	1.21298e-60	-0.2493	1	1	2.42595e-57
Tmem59	1.27116e-60	0.118636	1	1	2.54232e-57
Omg	1.51876e-60	0.330839	1	1	3.03752e-57
Dnah14	2.40956e-60	0.563629	1	1	4.81911e-57
Ybx3	2.70393e-60	0.425764	1	1	5.40786e-57
Gstm1	4.14155e-60	0.493865	1	1	8.2831e-57
Kcnj13	6.39858e-60	0.109617	0.496	0.954	1.27972e-56
Aif1l	8.32985e-60	0.466045	1	1	1.66597e-56
Acot1	9.17038e-60	0.432119	1	1	1.83408e-56
Myo1d	1.18237e-59	0.513765	1	1	2.36473e-56
Sall3	1.80679e-59	-0.226719	1	0.986	3.61359e-56
Hsd17b10	2.06371e-59	0.27875	1	1	4.12742e-56
Nap1l1	2.18853e-59	-0.383042	1	1	4.37707e-56
Lpin2	2.27122e-59	-0.191632	0.998	0.977	4.54243e-56
Tmem144	2.44603e-59	0.57308	1	1	4.89206e-56
Carns1	2.4688e-59	0.22168	1	1	4.93761e-56
Actb	2.70014e-59	0.206481	1	1	5.40027e-56
Maf	4.83705e-59	-0.20042	0.83	0.986	9.67411e-56
2022-03-02	5.16035e-59	-0.133609	1	1	1.03207e-55
Vat1	8.26401e-59	-0.641915	1	1	1.6528e-55
Cpd	1.4147e-58	0.455689	1	1	2.82939e-55
Rida	1.89906e-58	0.427774	1	1	3.79811e-55
Zfp638	2.23395e-58	-0.128484	1	1	4.4679e-55
Cmtm7	2.36782e-58	-0.154871	0.681	0.986	4.73565e-55
Cdkn1b	2.78501e-58	0.291388	1	1	5.57001e-55
Fam171a1	2.8107e-58	0.255742	1	1	5.6214e-55
Grn	2.98811e-58	-0.186365	1	1	5.97622e-55
Enc1	4.05711e-58	-0.315336	1	1	8.11423e-55
Adgrb2	7.91683e-58	-0.249291	1	1	1.58337e-54
Cyp2j12	8.41451e-58	0.438469	1	1	1.6829e-54
Dusp6	9.39015e-58	-0.344573	0.632	0.949	1.87803e-54
Gfra1	2.02123e-57	-0.137484	0.974	0.949	4.04245e-54
Ick	2.12833e-57	-0.177103	1	1	4.25667e-54
Pak7	2.35265e-57	0.563143	1	1	4.70531e-54
Tpm1	2.72988e-57	-0.269249	1	1	5.45977e-54
Clic1	2.98998e-57	-0.184471	0.99	1	5.97996e-54
Unc5b	3.2847e-57	0.586915	1	1	6.56939e-54
Slc25a12	6.85503e-57	0.324419	1	1	1.37101e-53
Htra1	7.55121e-57	0.518928	1	1	1.51024e-53
Cox7c	9.13425e-57	0.162509	1	1	1.82685e-53
Grm3	9.13425e-57	0.579952	1	1	1.82685e-53
Mafb	1.06226e-56	-0.16423	0.648	0.986	2.12451e-53
Ralgds	1.21307e-56	0.340494	1	1	2.42614e-53
Creb5	4.84024e-56	0.644821	1	1	9.68047e-53
Gm2a	5.77712e-56	-0.314812	1	1	1.15542e-52
Auts2	7.56532e-56	-0.169537	1	1	1.51306e-52
Gadd45a	8.00822e-56	-0.487608	1	1	1.60164e-52
Plcl1	9.10824e-56	0.4738	1	1	1.82165e-52
Fancc	9.55491e-56	0.407514	1	1	1.91098e-52
Zfp36l2	9.90417e-56	-0.223178	1	1	1.98083e-52
Olig2	1.03587e-55	-0.494725	1	1	2.07174e-52
Phlpp1	1.07372e-55	0.538129	1	1	2.14744e-52
Igfbpl1	1.25057e-55	-0.571607	0.944	0.931	2.50114e-52
mt-Nd2	1.74737e-55	0.211574	1	1	3.49474e-52
Kctd3	1.8165e-55	0.510451	1	1	3.633e-52
Arl4c	2.28552e-55	-0.346421	0.602	0.986	4.57103e-52
Tmsb10	2.71681e-55	-0.467969	1	1	5.43363e-52
Dab1	3.72504e-55	-0.225847	1	1	7.45008e-52
Nectin1	4.65597e-55	0.28882	1	1	9.31194e-52
Cdk18	4.89731e-55	-0.147816	1	1	9.79461e-52
Shisa8	4.91188e-55	0.344987	1	0.968	9.82377e-52
Isg15	6.49412e-55	-0.363923	1	1	1.29882e-51
Nbas	7.42211e-55	0.119736	1	1	1.48442e-51
S100a6	7.46629e-55	-0.449821	1	1	1.49326e-51
Tap2	7.92274e-55	-0.231473	1	1	1.58455e-51
Dpp6	8.25868e-55	-0.771484	1	0.894	1.65174e-51
Rimklb	9.57852e-55	-0.346637	0.968	0.917	1.9157e-51
Pdia6	1.08481e-54	-0.251669	1	1	2.16962e-51
Spice1	2.08612e-54	0.154264	1	1	4.17223e-51
Pou3f1	2.27273e-54	-0.238496	1	1	4.54545e-51
Cab39l	2.53514e-54	0.362951	1	1	5.07027e-51
5031439G07Rik	3.51752e-54	0.589366	1	1	7.03504e-51
Daam2	4.07609e-54	0.489499	1	1	8.15218e-51
Tubb4b	4.4006e-54	-0.125519	1	1	8.80121e-51
Casq1	6.19174e-54	0.141363	0.998	1	1.23835e-50
Ninj2	6.84291e-54	0.451413	1	1	1.36858e-50
Enpp6	1.29038e-53	-1.04374	0.999	1	2.58075e-50
Rnf213	1.88318e-53	-0.342875	1	1	3.76635e-50
Usp31	2.05004e-53	0.438908	1	1	4.10008e-50
Cpox	2.18638e-53	0.459298	1	1	4.37276e-50
Rftn2	3.03366e-53	0.312051	1	1	6.06732e-50
Kif21a	4.49945e-53	0.423796	1	1	8.99889e-50
Slc25a27	4.96855e-53	0.414183	1	1	9.9371e-50
Gas5	5.51841e-53	0.16401	1	1	1.10368e-49
Gprasp2	6.72765e-53	-0.326228	1	0.995	1.34553e-49
Ednrb	7.0691e-53	-0.858011	0.999	1	1.41382e-49
D16Ertd472e	9.07958e-53	0.405496	1	1	1.81592e-49
Tac1	9.93621e-53	-0.318607	0.719	0.885	1.98724e-49
Pcnp	1.11939e-52	0.239886	1	1	2.23879e-49
Creg1	1.86049e-52	0.134037	1	1	3.72099e-49
Slc25a4	2.11977e-52	0.117085	1	1	4.23954e-49
Pdlim1	2.23328e-52	0.365323	1	1	4.46656e-49
Atp1b2	3.20726e-52	-0.300559	1	1	6.41451e-49
Mrps12	5.52193e-52	-0.238648	1	1	1.10439e-48
Dusp10	5.66725e-52	0.448699	1	1	1.13345e-48
Gjc2	6.77734e-52	0.502697	1	1	1.35547e-48
Adipor2	1.07774e-51	0.403162	1	1	2.15549e-48
Colec12	1.13178e-51	-0.219068	1	1	2.26357e-48
Itpkb	1.20574e-51	-0.1913	0.99	0.991	2.41149e-48
Slc12a2	1.23381e-51	0.512852	1	1	2.46763e-48
Ywhae	1.51325e-51	0.131077	1	1	3.0265e-48
Atp1a2	1.52197e-51	-0.565996	1	1	3.04395e-48
Sat1	2.86173e-51	-0.20722	0.999	1	5.72346e-48
Arhgap23	3.59881e-51	0.531315	1	1	7.19762e-48
mt-Atp8	3.8e-51	0.343914	1	1	7.59999e-48
Gsdme	3.92155e-51	-0.379541	1	0.917	7.8431e-48
Mdk	4.00091e-51	-0.5014	0.999	1	8.00181e-48
Ppp1cc	4.32227e-51	0.154227	1	1	8.64454e-48
Cd24a	4.83235e-51	-0.384208	0.979	0.945	9.6647e-48
Cldn14	5.22017e-51	-0.191848	0.98	1	1.04403e-47
Agmo	5.48009e-51	0.221926	1	1	1.09602e-47
Cdk5r1	2.70049e-50	-0.297996	0.99	0.949	5.40098e-47
Hnrnpa1	3.24732e-50	-0.263943	1	1	6.49463e-47
Cltb	3.76308e-50	0.206155	1	1	7.52616e-47
Pde10a	3.83847e-50	-0.469582	0.984	0.972	7.67694e-47
Bri3	4.00512e-50	0.205497	1	1	8.01024e-47
Pbx1	4.70676e-50	-0.102919	1	0.995	9.41352e-47
Hspa2	8.37946e-50	-0.130133	1	1	1.67589e-46
Slc2a1	9.62249e-50	0.383525	1	1	1.9245e-46
Vcam1	1.11115e-49	-0.240748	0.835	0.945	2.22229e-46
Stk39	1.48122e-49	0.377575	1	1	2.96243e-46
Mapre2	2.11163e-49	-0.118013	1	1	4.22326e-46
Twsg1	3.32855e-49	0.141579	1	0.991	6.65709e-46
Lgmn	3.50098e-49	-0.228206	1	1	7.00195e-46
Kbtbd11	3.51081e-49	-0.345078	1	1	7.02163e-46
Psme1	4.66004e-49	-0.164077	1	1	9.32009e-46
Ier5	5.83028e-49	-0.170709	0.966	0.995	1.16606e-45
Rps6	8.36326e-49	0.202702	1	1	1.67265e-45
S1pr5	8.91835e-49	0.394628	1	1	1.78367e-45
Ifit3b	1.31089e-48	-0.600045	1	1	2.62179e-45
Slc4a2	1.31089e-48	0.457875	1	1	2.62179e-45
Myo10	1.7178e-48	-0.382516	0.999	0.926	3.4356e-45
Stxbp6	1.95254e-48	0.440902	1	1	3.90507e-45
Klk6	3.11513e-48	-0.171928	0.981	0.991	6.23025e-45
Reep5	9.61951e-48	0.287778	1	1	1.9239e-44
Pmp22	1.32875e-47	0.43865	1	1	2.65751e-44
Pmm1	1.51266e-47	0.342665	1	1	3.02532e-44
Ank	1.9816e-47	0.327133	1	1	3.96319e-44
Frmd8	2.00354e-47	0.306102	1	1	4.00708e-44
Dock6	2.66005e-47	-0.206667	0.982	0.917	5.32009e-44
Cdk14	3.17168e-47	-0.324411	1	0.876	6.34336e-44
Cstb	5.02966e-47	0.15926	1	1	1.00593e-43
Hmgb3	5.11308e-47	-0.107765	1	1	1.02262e-43
Rims2	6.56084e-47	-0.697482	1	0.912	1.31217e-43
Fam13c	1.10915e-46	-0.120201	1	1	2.2183e-43
Jam3	1.28886e-46	0.23714	1	1	2.57772e-43
Mtus1	1.37235e-46	0.395137	1	1	2.7447e-43
Sv2a	2.40567e-46	0.484637	1	1	4.81135e-43
Itpk1	3.30672e-46	0.357188	1	1	6.61344e-43
Tspan9	4.74453e-46	-0.275051	1	1	9.48906e-43
Abhd12	7.6223e-46	-0.158901	1	1	1.52446e-42
Prmt1	1.39616e-45	-0.208003	1	1	2.79232e-42
Dennd5a	1.80375e-45	0.329725	1	1	3.6075e-42
Aco2	3.43097e-45	-0.16022	1	1	6.86193e-42
Cdk5	4.60935e-45	0.43969	1	1	9.21869e-42
Fos	5.31315e-45	-0.705901	0.864	0.986	1.06263e-41
Ier2	6.88948e-45	-0.404651	0.995	0.977	1.3779e-41
Gnai2	8.48814e-45	0.273902	1	1	1.69763e-41
4930452G13Rik	2.10256e-44	-0.387487	0.995	0.908	4.20512e-41
Paxx	2.27731e-44	0.482055	1	1	4.55461e-41
Sh3kbp1	3.14143e-44	0.384622	1	1	6.28286e-41
Magt1	3.3571e-44	0.343905	1	1	6.7142e-41
Dpysl3	4.86709e-44	-0.70079	0.988	0.94	9.73418e-41
Cited2	8.15527e-44	-0.196184	1	0.982	1.63105e-40
Tubb3	8.32957e-44	-0.109739	0.996	0.972	1.66591e-40
Slc35a2	1.00217e-43	-0.177624	1	1	2.00434e-40
Prickle1	1.05373e-43	-0.223053	1	1	2.10746e-40
Chchd10	1.19289e-43	0.133947	1	1	2.38578e-40
Cyth1	1.9321e-43	0.354128	1	1	3.86419e-40
Ccnd2	2.69106e-43	-0.793939	0.959	0.945	5.38213e-40
Rgs17	3.74604e-43	-0.269499	1	1	7.49208e-40
H2-K1	5.66703e-43	-0.259805	0.998	1	1.13341e-39
Anks1b	8.34466e-43	0.252116	1	1	1.66893e-39
H2-D1	8.41031e-43	-0.584086	0.958	1	1.68206e-39
Tspan5	8.7921e-43	0.405481	1	1	1.75842e-39
Nol4l	1.15332e-42	0.163788	1	1	2.30663e-39
Fscn1	1.21822e-42	-0.225333	1	1	2.43644e-39
Timp2	2.44665e-42	0.247777	1	1	4.8933e-39
Rab33a	3.65777e-42	-0.455811	1	1	7.31554e-39
Ifit1	6.2985e-42	-0.491669	1	1	1.2597e-38
Adk	8.17539e-42	0.290354	1	1	1.63508e-38
Glod4	1.46351e-41	0.270479	1	1	2.92701e-38
Fam53b	2.42764e-41	0.387704	1	1	4.85528e-38
Acaca	3.06555e-41	0.31657	1	1	6.1311e-38
Dip2a	4.28692e-41	0.418013	1	1	8.57383e-38
Slc9a3r2	4.45455e-41	0.357234	1	1	8.9091e-38
Rab7b	4.46596e-41	-0.253764	1	1	8.93191e-38
Paqr7	4.55825e-41	0.166633	1	1	9.11649e-38
Sqle	5.39568e-41	-0.3909	1	1	1.07914e-37
Ctsl	5.8701e-41	-0.296673	1	1	1.17402e-37
Onecut2	6.22507e-41	-0.267748	1	1	1.24501e-37
Hexa	9.52882e-41	-0.150819	1	1	1.90576e-37
Pcdh15	1.30964e-40	-0.537449	1	1	2.61927e-37
Manf	1.99613e-40	-0.205339	1	1	3.99226e-37
Gm42756	2.116e-40	0.132003	0.778	0.982	4.232e-37
Nap1l3	2.21478e-40	0.109489	1	1	4.42956e-37
Cxcl14	2.46347e-40	-0.287525	1	1	4.92694e-37
Plekhh2	2.46347e-40	0.144598	1	1	4.92694e-37
Ppp2r2c	2.52027e-40	0.439656	1	1	5.04054e-37
Tulp4	4.19005e-40	0.348523	1	1	8.38009e-37
Gm48678	5.36576e-40	0.124393	0.64	0.954	1.07315e-36
Taf1d	5.72933e-40	0.142458	1	1	1.14587e-36
Myo6	6.90371e-40	0.401254	1	1	1.38074e-36
Nfkbia	7.52075e-40	0.131132	1	1	1.50415e-36
Kcnk1	7.96894e-40	-0.17523	0.922	0.995	1.59379e-36
Phlda1	1.45626e-39	-0.198041	1	1	2.91252e-36
Rpl24	1.56217e-39	0.12489	1	1	3.12435e-36
Pnmal2	1.61797e-39	-0.110462	1	1	3.23593e-36
Tmem38b	2.31454e-39	0.229123	1	1	4.62907e-36
Ppp1r15a	2.59666e-39	0.136694	1	1	5.19333e-36
1700047M11Rik	3.1632e-39	0.24777	1	1	6.32639e-36
Adap1	3.3585e-39	0.440735	1	1	6.717e-36
Srsf3	1.03398e-38	-0.13273	1	1	2.06795e-35
Rlbp1	1.07582e-38	-0.647218	0.983	0.954	2.15164e-35
Sytl2	1.70928e-38	0.444155	1	1	3.41855e-35
Rps29	5.04335e-38	0.153047	1	1	1.00867e-34
Ttc9	7.05916e-38	0.262934	1	1	1.41183e-34
Ly6e	1.69842e-37	-0.16761	1	1	3.39684e-34
Klhl2	1.97557e-37	0.282163	1	1	3.95114e-34
Rps14	3.60274e-37	0.165236	1	1	7.20549e-34
Myo18a	4.56985e-37	0.38289	1	1	9.13971e-34
Rps23	5.29794e-37	0.152957	1	1	1.05959e-33
Rev3l	1.18463e-36	-0.232259	1	1	2.36927e-33
Ccdc13	1.19323e-36	0.294769	1	1	2.38646e-33
A230009B12Rik	1.25518e-36	0.174525	0.272	0.783	2.51036e-33
Crybg3	2.82167e-36	0.159318	1	1	5.64334e-33
Irf7	3.33703e-36	-0.248908	1	1	6.67406e-33
Acsl3	4.179e-36	-0.258867	1	1	8.35801e-33
Daam1	6.93335e-36	0.414757	1	1	1.38667e-32
Cdh13	8.07574e-36	-0.476851	1	0.871	1.61515e-32
Pitpnc1	8.095e-36	-0.229035	1	0.982	1.619e-32
Hmgb1	8.92519e-36	0.112277	1	1	1.78504e-32
Metrn	9.88686e-36	0.175503	1	1	1.97737e-32
Fam102b	1.04926e-35	-0.129926	0.987	0.991	2.09852e-32
Tnfrsf1a	1.55637e-35	-0.286691	0.875	0.959	3.11273e-32
Tmem125	3.98004e-35	0.495876	1	1	7.96007e-32
Ldlrad3	1.31562e-34	0.198259	1	1	2.63124e-31
Ctsz	1.4685e-34	0.273354	1	1	2.937e-31
Serinc5	1.90769e-34	0.355931	1	1	3.81537e-31
Apc	2.8686e-34	0.318876	1	1	5.73721e-31
Cav2	3.61988e-34	-0.326119	1	0.945	7.23976e-31
Mcam	7.0107e-34	0.401616	1	1	1.40214e-30
B2m	1.09256e-33	-0.454111	0.998	1	2.18512e-30
Wfdc18	1.32301e-33	0.477778	1	1	2.64602e-30
Micall1	1.85999e-33	0.411091	1	1	3.71998e-30
Tspan15	1.92967e-33	0.24955	1	1	3.85935e-30
Ank3	3.63422e-33	0.242449	1	1	7.26843e-30
Eif2ak2	4.26531e-33	-0.193146	1	1	8.53063e-30
Rpl37a	4.50584e-33	0.131598	1	1	9.01168e-30
Arhgap5	4.05748e-32	-0.144092	1	1	8.11497e-29
Klf13	4.42964e-32	0.373466	1	1	8.85927e-29
Cd82	4.91235e-32	0.200714	1	1	9.82471e-29
Pcsk1n	9.5404e-32	0.280046	1	1	1.90808e-28
Mt3	1.32208e-31	-0.162318	1	1	2.64416e-28
Spry1	2.26667e-31	-0.445122	1	1	4.53335e-28
Gabrb1	3.87805e-31	-0.147192	0.999	0.982	7.7561e-28
Pdxk	4.08972e-31	0.189108	1	1	8.17945e-28
Usp30	9.46116e-31	0.143149	1	1	1.89223e-27
Ppp1r1a	1.12068e-30	-0.154607	0.983	1	2.24136e-27
Zfp536	1.74948e-30	0.380134	1	1	3.49896e-27
Aldoc	2.54303e-30	-0.174022	1	1	5.08607e-27
Hhip	3.64473e-30	0.356027	1	1	7.28947e-27
Luc7l3	3.66863e-30	0.108818	1	1	7.33726e-27
Rpl14	3.97646e-30	0.12882	1	1	7.95292e-27
Tprn	5.53386e-30	0.314023	1	1	1.10677e-26
Junb	5.59427e-30	-0.294443	0.617	0.972	1.11885e-26
Pdap1	6.83025e-30	0.124093	1	1	1.36605e-26
Cnmd	6.96483e-30	-0.146611	0.977	0.862	1.39297e-26
Adamtsl1	2.24827e-29	0.453007	1	1	4.49653e-26
Fam214a	2.28724e-29	-0.191595	1	1	4.57448e-26
Nfia	2.90874e-29	0.324751	1	1	5.81747e-26
Ddr1	4.72814e-29	0.323788	1	1	9.45629e-26
G0s2	1.20354e-28	-0.150248	1	1	2.40708e-25
Sema6d	1.55846e-28	0.43095	1	1	3.11692e-25
Npc1	1.97066e-28	0.324623	1	1	3.94133e-25
Cpe	2.0907e-28	-0.13129	1	1	4.18139e-25
Hes5	2.85039e-28	-0.558313	0.994	0.963	5.70077e-25
Irs2	1.9489e-27	0.212491	1	1	3.8978e-24
Lcp1	2.14828e-27	0.120574	1	1	4.29655e-24
Pacs2	2.3532e-27	0.363938	1	1	4.70641e-24
Pdgfra	2.7368e-27	-1.51315	1	0.995	5.47359e-24
Hspa1a	3.81587e-27	0.186269	1	1	7.63174e-24
Dlg1	3.86336e-27	0.147245	1	1	7.72673e-24
Rpl3	8.76881e-27	0.113082	1	1	1.75376e-23
Fam83d	1.14859e-26	0.145668	1	1	2.29718e-23
Vamp5	1.25655e-26	0.329165	1	1	2.5131e-23
Tpd52	2.59793e-26	0.256892	1	1	5.19586e-23
Gclm	3.00005e-26	0.306757	1	1	6.0001e-23
Phldb1	3.05524e-26	0.343995	1	1	6.11048e-23
Rpl38	4.66172e-26	0.128775	1	1	9.32344e-23
Anapc13	4.88313e-26	0.123674	1	1	9.76627e-23
Btbd16	5.01286e-26	-0.135235	0.996	0.995	1.00257e-22
Dpysl2	5.73761e-26	0.233291	1	1	1.14752e-22
Myo1e	7.63475e-26	0.143479	0.997	0.995	1.52695e-22
Nacc2	8.10897e-26	0.300487	1	1	1.62179e-22
Ano4	9.14673e-26	0.392873	1	1	1.82935e-22
Rpl19	9.5402e-26	0.112169	1	1	1.90804e-22
S100a1	1.0567e-25	-0.239638	1	1	2.1134e-22
Cotl1	2.76401e-25	-0.213098	1	1	5.52802e-22
Alcam	2.92786e-25	-0.10838	1	1	5.85571e-22
Ecrg4	3.34412e-25	0.246023	0.444	0.862	6.68824e-22
H2-T23	5.67101e-25	-0.205662	1	1	1.1342e-21
Stxbp5l	7.05822e-25	-0.10806	1	0.922	1.41164e-21
Otud7b	7.34174e-25	0.321766	1	1	1.46835e-21
Foxj1	7.63652e-25	0.216999	1	1	1.5273e-21
Cep97	2.6507e-24	0.335418	1	1	5.30139e-21
Mrps6	3.07274e-24	0.28109	1	1	6.14548e-21
Lbh	8.15877e-24	-0.261531	0.999	0.995	1.63175e-20
Phyhipl	8.61041e-24	-0.167525	1	1	1.72208e-20
Rras	1.85343e-23	-0.174846	1	1	3.70686e-20
Hist1h1c	5.39014e-23	0.303066	1	1	1.07803e-19
Gnao1	5.50333e-23	0.267359	1	1	1.10067e-19
Dhcr24	6.96724e-23	-0.289502	1	1	1.39345e-19
Rasal1	9.99841e-23	0.141597	1	0.982	1.99968e-19
Snx15	1.08797e-22	0.222278	1	1	2.17593e-19
Hivep3	1.16834e-22	0.116514	1	1	2.33668e-19
Lyz2	1.97961e-22	0.122435	0.391	0.908	3.95921e-19
Kcnma1	2.12889e-22	-0.100514	0.971	0.977	4.25779e-19
Prkcz	2.20972e-22	0.190051	1	1	4.41944e-19
Arhgef10	7.00413e-22	0.111461	1	1	1.40083e-18
Tmem141	9.74978e-22	-0.12965	1	1	1.94996e-18
Nkain2	1.87242e-21	0.271497	1	1	3.74484e-18
Ddah1	4.15158e-21	-0.576333	1	1	8.30316e-18
Pou2f2	8.22523e-21	-0.191155	0.995	0.889	1.64505e-17
Ccl3	1.1473e-20	0.103459	0.51	0.899	2.2946e-17
Ebp	1.23884e-20	0.119002	1	1	2.47768e-17
Ncan	1.29765e-20	-0.630141	0.981	0.945	2.5953e-17
Mtss2	1.32336e-20	-0.40907	1	1	2.64671e-17
Egr1	1.53699e-20	-0.498967	0.961	0.922	3.07397e-17
Scaf11	1.54797e-20	0.103021	1	1	3.09594e-17
Ldlrad4	2.27989e-20	0.155367	1	1	4.55977e-17
Mvd	3.8194e-20	-0.287119	1	1	7.63881e-17
Rgs1	5.53477e-20	0.125874	0.423	0.829	1.10695e-16
Tulp3	6.60653e-20	0.177274	0.997	0.968	1.32131e-16
Galnt6	2.02857e-19	0.412445	1	1	4.05713e-16
Sp9	7.82932e-19	-0.154578	0.664	0.885	1.56586e-15
Fbxl5	8.80293e-19	0.218523	1	1	1.76059e-15
Itih3	9.40516e-19	0.292654	0.997	0.982	1.88103e-15
C1qb	1.839e-18	0.154105	0.993	1	3.67801e-15
Elovl5	1.89552e-18	0.293096	1	1	3.79105e-15
Rtkn	2.23468e-18	0.318621	1	1	4.46936e-15
Cd74	2.87788e-18	0.240621	0.517	0.788	5.75577e-15
Olfr889	5.80113e-18	0.133874	0.635	0.926	1.16023e-14
Ctnnbip1	1.27813e-17	0.226655	1	1	2.55626e-14
Mvb12b	1.39875e-17	0.18056	1	1	2.7975e-14
Tanc2	1.67194e-17	-0.120464	1	1	3.34388e-14
Fkbp4	2.22813e-17	0.117148	1	1	4.45627e-14
Cd9	2.98057e-17	0.119838	1	1	5.96114e-14
Bfsp2	6.65654e-17	-0.384256	1	1	1.33131e-13
Hip1	8.08085e-17	0.25298	1	1	1.61617e-13
Scg5	8.92315e-17	0.122497	1	1	1.78463e-13
Paqr6	1.10858e-16	0.131908	1	1	2.21716e-13
Tent5a	2.60727e-16	0.13043	1	1	5.21454e-13
Nfasc	8.59045e-16	-0.383766	1	1	1.71809e-12
Epas1	1.96164e-15	-0.111939	0.999	1	3.92328e-12
Aamdc	2.7059e-15	0.18677	1	1	5.41179e-12
Ndrg2	4.03764e-15	0.283641	1	1	8.07529e-12
Mgst3	9.40222e-15	0.101438	1	1	1.88044e-11
Ttyh1	1.4728e-14	-0.138725	1	1	2.9456e-11
Eml1	1.80078e-14	0.293043	1	1	3.60157e-11
Srcin1	2.53374e-14	0.404303	1	1	5.06747e-11
Ctss	4.25064e-14	0.227897	0.92	0.954	8.50128e-11
Gab1	4.95143e-14	0.287736	1	1	9.90286e-11
Fnta	9.0422e-14	-0.135839	1	1	1.80844e-10
Hexb	1.93779e-13	0.140676	1	1	3.87558e-10
Lrp1b	1.41603e-12	0.193439	1	1	2.83205e-09
Kazn	4.00594e-12	0.104714	1	1	8.01189e-09
Celf4	6.31454e-12	-0.147018	1	0.88	1.26291e-08
Akr1b10	7.34543e-12	-0.112589	0.992	0.977	1.46909e-08
4930506C21Rik	7.37467e-12	0.2275	1	1	1.47493e-08
Tom1l1	1.03528e-11	-0.142728	0.996	0.972	2.07057e-08
Fosb	1.96654e-11	-0.58185	0.989	0.954	3.93307e-08
Ptges3	2.65167e-11	0.284116	1	1	5.30335e-08
Sms	4.19319e-11	-0.188965	1	0.991	8.38638e-08
Jun	6.47711e-11	-0.14693	1	1	1.29542e-07
Drap1	7.86737e-11	0.197291	1	1	1.57347e-07
Rasgrp3	8.60284e-11	0.205932	0.999	0.995	1.72057e-07
Jcad	3.00905e-10	-0.135521	1	0.991	6.0181e-07
Sparcl1	3.11374e-10	-0.232503	1	1	6.22749e-07
Grasp	6.5542e-10	0.236153	1	1	1.31084e-06
Gas7	7.12764e-10	0.112228	1	1	1.42553e-06
Xaf1	1.25802e-09	0.289946	1	1	2.51604e-06
Mmp14	1.35343e-09	-0.194474	0.967	0.848	2.70687e-06
Marf1	1.52955e-09	0.124364	1	1	3.0591e-06
Ly6g6f	1.53314e-09	0.124324	1	1	3.06629e-06
Cyp51	1.64303e-09	-0.15374	1	1	3.28607e-06
Kif1a	3.41871e-09	0.202226	1	1	6.83742e-06
Dlx6os1	4.2754e-09	-0.451899	0.956	0.954	8.55079e-06
Slk	5.2853e-09	0.18827	1	1	1.05706e-05
Aatk	7.68523e-09	0.296956	1	1	1.53705e-05
Cerk	8.07503e-09	0.174529	1	1	1.61501e-05
Man1a	8.93314e-09	-0.24853	1	1	1.78663e-05
Ephb1	9.78077e-09	0.253445	1	1	1.95615e-05
6330403K07Rik	1.00466e-08	-0.331455	1	1	2.00932e-05
Stmn2	1.29484e-08	-0.153707	0.999	0.908	2.58968e-05
Pin4	1.98361e-08	0.225899	1	1	3.96723e-05
Card19	7.98315e-08	0.136333	1	1	0.000159663
Ccl12	9.12904e-08	0.174118	0.999	1	0.000182581
Hbb-bt	9.15772e-08	0.134641	0.555	0.843	0.000183154
Ctsc	1.87233e-07	0.109382	0.575	0.912	0.000374466
Cd53	3.03269e-07	0.137843	0.471	0.843	0.000606538
Slc25a38	3.93356e-07	0.181109	1	1	0.000786711
Bhlhe41	6.39985e-07	0.139071	0.993	1	0.00127997
Ldhb	1.63316e-06	0.268406	1	1	0.00326631
Cyba	2.02398e-06	0.10983	0.507	0.82	0.00404795
Dlx5	2.93079e-06	-0.203761	0.976	0.935	0.00586157
Sh3gl3	3.5682e-06	0.140737	1	1	0.00713641
Ctps	7.39514e-06	-0.203915	1	1	0.0147903
Socs3	1.2641e-05	-0.108872	0.974	0.889	0.0252821
Klf4	1.28064e-05	-0.191161	0.997	0.963	0.0256129
Poc1a	1.76348e-05	0.138775	0.998	0.995	0.0352696
Clasp2	1.82624e-05	0.132888	1	1	0.0365247
Lag3	2.28041e-05	0.108448	0.488	0.788	0.0456082
Kndc1	2.96169e-05	0.202328	1	1	0.0592338
Ssna1	4.18179e-05	0.150701	1	1	0.0836358
H2-Eb1	4.45325e-05	0.101049	0.858	0.972	0.0890651
Laptm5	0.000148652	0.173197	0.871	0.917	0.297305
Emilin2	0.000155965	0.122076	1	1	0.31193
Hba-a1	0.000207456	0.151921	0.811	0.917	0.414913
Tyro3	0.000321166	0.237551	1	1	0.642332
Msn	0.000434145	0.100124	0.999	0.995	0.86829
Snx1	0.000480649	0.1116	1	1	0.961297
Zcchc24	0.000936739	0.15075	1	1	1
1700063D05Rik	0.000955289	0.149584	0.989	1	1
Trem2	0.00174794	0.177311	0.598	0.889	1
Gsto1	0.00208583	0.155346	0.996	0.922	1
Fcrls	0.00223929	0.195458	0.546	0.825	1
Snca	0.00262309	0.200491	0.995	1	1
Zfp771	0.00482406	0.208468	1	1	1
Unc93b1	0.00873447	0.126135	1	1	1
Elovl1	0.0089257	0.124363	1	1	1
Insig1	0.00983599	0.216209	1	1	1
Rgs10	0.0132929	0.177745	0.996	0.982	1
Cntfr	0.0133494	0.12554	1	1	1
Tyrobp	0.0165551	0.18805	0.856	0.972	1
Fam102a	0.0168396	0.283523	1	1	1
Adamts1	0.0214048	0.254303	1	1	1
Slc1a3	0.0254904	0.21362	1	1	1
Exoc6b	0.0265566	0.249741	1	1	1
Zfp36	0.0327617	0.118918	1	1	1
Add1	0.0361359	0.170492	1	1	1
Lmna	0.0419887	0.10243	1	1	1
Dctn4	0.0435614	0.173215	1	1	1
Sars	0.0530693	0.14605	1	1	1
Hmgcs1	0.0542202	-0.132044	1	1	1
Gpr34	0.084458	0.128024	0.626	0.889	1
Mef2a	0.0889887	0.173626	1	1	1
Plxna4	0.095282	-0.113279	0.987	0.797	1
C1qc	0.136452	0.213129	0.755	0.931	1
Fdft1	0.142282	0.112337	1	1	1
Ly86	0.147876	0.167229	0.744	0.811	1
Fam131b	0.181532	0.12723	1	1	1
Ntsr2	0.217793	0.132049	1	1	1
Hdgf	0.248274	0.107921	1	1	1
Selplg	0.257234	0.243516	0.663	0.774	1
Csf1r	0.331848	0.261395	0.746	0.876	1
Neto2	0.418199	-0.139325	1	0.995	1
Cd52	0.440766	0.144025	0.893	0.949	1
C4b	0.451622	0.289948	0.997	1	1
Adamts4	0.468536	0.211905	1	1	1
Fcer1g	0.535446	0.215523	0.798	0.968	1
Gpd2	0.543963	0.122842	0.999	1	1
Tnni1	0.57636	0.21961	0.996	1	1
P2ry12	0.628745	0.225027	0.619	0.843	1
Dst	0.725114	0.112003	1	1	1
Zfand5	0.732231	0.104979	1	1	1
Nbl1	0.739943	-0.100992	0.999	0.885	1
C1qa	0.767137	0.188698	0.937	0.991	1
Ctnna1	0.842021	0.151925	1	1	1
Aif1	0.920619	0.114028	0.755	0.908	1
Camk2n1	0.996523	0.258695	1	1	1

## Sheet: DAO vs MFOL
Likelihood-ratio test for single cell feature expression, (McDavid et al., Bioinformatics, 2013)
	p_val	avg_log2FC	pct.1	pct.2	p_val_adj
Sec11c	6.20845e-277	0.581851	1	1	1.24169e-273
Gatm	1.64323e-276	0.430885	1	1	3.28646e-273
Gpr17	4.13103e-274	-0.579781	0.996	1	8.26206e-271
Kit	3.74329e-273	-0.385695	1	1	7.48659e-270
Phyhipl	4.63714e-271	-0.337928	1	1	9.27428e-268
Ppia	6.05639e-271	0.269728	1	1	1.21128e-267
Lrrtm2	1.95082e-269	-0.514096	1	1	3.90165e-266
Hapln2	3.31165e-269	0.983231	1	1	6.62329e-266
Pcsk1n	2.54327e-268	0.492103	1	1	5.08655e-265
Glis2	4.81719e-268	-0.122001	1	1	9.63437e-265
Jcad	1.30483e-266	-0.596262	1	1	2.60966e-263
Inppl1	1.40296e-266	-0.436917	1	1	2.80592e-263
Rpl13	1.46165e-266	0.313785	1	1	2.9233e-263
Car2	3.57702e-266	0.495752	1	1	7.15403e-263
Apod	4.79443e-266	0.516501	1	1	9.58887e-263
S100a1	7.08453e-266	0.4624	1	1	1.41691e-262
Rras	1.68036e-264	-0.481415	1	1	3.36072e-261
S100a13	3.48094e-264	0.334014	1	1	6.96188e-261
Lpar1	1.213e-263	-0.327414	1	1	2.42601e-260
Man1a	3.24493e-263	-0.861025	1	1	6.48985e-260
Glul	1.46269e-262	0.826093	1	1	2.92538e-259
Mgat5	2.25227e-262	-0.41491	1	1	4.50454e-259
Smim3	6.35849e-262	-0.302299	1	1	1.2717e-258
2022-09-08	4.35133e-261	0.593526	1	1	8.70266e-258
Tspan15	1.8662e-260	-0.329551	1	1	3.7324e-257
Mid1ip1	1.9373e-260	0.413797	1	1	3.87459e-257
Etv1	3.44639e-259	0.856361	1	1	6.89278e-256
Usp6nl	3.98846e-259	-0.302088	1	1	7.97692e-256
Dlg4	4.4055e-259	-0.190037	1	1	8.81099e-256
Sez6l2	1.10835e-258	0.718079	1	1	2.21669e-255
Calm2	7.10937e-258	0.231415	1	1	1.42187e-254
Gng11	2.99365e-257	0.765681	1	1	5.9873e-254
Cavin3	3.25469e-257	0.581543	1	1	6.50938e-254
Itm2b	3.99257e-257	0.219053	1	1	7.98514e-254
Dbi	1.11884e-256	0.2945	1	1	2.23767e-253
Eif1	2.54659e-256	0.199001	1	1	5.09317e-253
Zdhhc20	2.75968e-256	0.515063	1	1	5.51936e-253
Pmp22	2.88171e-256	0.92741	1	1	5.76341e-253
Nlgn3	3.14218e-256	-0.21424	1	1	6.28435e-253
Sema4f	7.81629e-256	-0.391166	1	1	1.56326e-252
Tril	2.90159e-255	-0.270838	1	1	5.80318e-252
Eef1a1	3.24234e-255	0.245589	1	1	6.48467e-252
Gstm5	8.22636e-255	0.237352	1	1	1.64527e-251
Parvb	4.3526e-254	-0.443793	1	1	8.7052e-251
Cdh13	4.65747e-254	-0.150624	1	1	9.31493e-251
Onecut2	1.12256e-253	-0.493201	1	1	2.24512e-250
H2-Ab1	8.98342e-253	-0.765711	0.951	1	1.79668e-249
Efr3b	1.29432e-252	0.153619	1	1	2.58863e-249
Rps8	1.76445e-252	0.243648	1	1	3.52891e-249
Rps6	4.83849e-252	0.259324	1	1	9.67698e-249
Wdfy1	5.19186e-252	-0.216085	1	1	1.03837e-248
H1fx	7.92428e-252	-0.208982	1	1	1.58486e-248
Gm13889	1.00938e-251	-0.739547	1	1	2.01876e-248
Elfn2	1.18364e-251	-0.193355	1	1	2.36728e-248
Rps29	1.69877e-251	0.254981	1	1	3.39754e-248
Cox4i1	2.65592e-251	0.208334	1	1	5.31184e-248
Ust	6.37062e-251	-0.182371	0.999	1	1.27412e-247
Spock3	9.86408e-251	0.825473	1	1	1.97282e-247
Hint1	1.44094e-250	0.229498	1	1	2.88187e-247
Rap1gap	1.92621e-250	-0.58074	1	1	3.85242e-247
Slc5a11	2.01653e-250	0.101941	1	1	4.03306e-247
Rpl38	2.5905e-250	0.266723	1	1	5.181e-247
Dbndd2	3.00867e-250	0.258035	1	1	6.01734e-247
Nav2	4.36667e-250	-0.387127	1	1	8.73335e-247
Gng3	5.50684e-250	-0.458866	1	1	1.10137e-246
Notch1	8.31419e-250	-0.377515	0.998	1	1.66284e-246
Tmem178	1.32591e-249	-0.725694	0.982	1	2.65182e-246
Fam214a	9.96735e-249	-0.666203	1	1	1.99347e-245
Rpl14	1.54503e-248	0.21524	1	1	3.09007e-245
Selenop	4.28058e-248	0.88355	1	1	8.56116e-245
Kirrel3	6.96204e-248	-0.486041	1	1	1.39241e-244
Slco3a1	1.05675e-246	0.748952	1	1	2.1135e-243
Slc22a23	1.37985e-246	-0.416613	1	1	2.75971e-243
Tmsb4x	6.78882e-246	0.239931	1	1	1.35776e-242
Rps14	9.85058e-246	0.256995	1	1	1.97012e-242
Pik3r3	2.54642e-245	-0.220818	1	1	5.09284e-242
Pcdh7	4.89175e-245	-0.554065	0.989	1	9.7835e-242
Serpinb1a	6.59724e-245	0.943054	1	1	1.31945e-241
Tenm4	2.9134e-244	-0.260322	0.997	1	5.82681e-241
Kank1	3.80803e-243	-0.521411	1	0.996	7.61606e-240
Ptprs	4.36033e-243	-0.343181	1	1	8.72065e-240
Bdh1	1.07513e-242	-0.265989	1	1	2.15026e-239
Ftl1	1.5238e-242	0.223641	1	1	3.0476e-239
Atp1b3	2.55521e-242	0.453331	1	1	5.11042e-239
Prom1	6.84309e-242	-0.519297	0.777	1	1.36862e-238
Stmn1	1.44038e-241	0.382148	1	1	2.88076e-238
Vangl1	4.06504e-241	-0.31617	1	1	8.13007e-238
Cadps	8.57174e-241	-0.126592	1	1	1.71435e-237
Rpl3	1.30751e-240	0.206781	1	1	2.61501e-237
Nav1	1.49607e-240	-0.344371	1	1	2.99215e-237
Znrf1	2.84707e-240	-0.264107	1	1	5.69414e-237
Slk	4.05227e-240	-0.454125	1	1	8.10454e-237
Gm536	2.16795e-238	-0.101744	0.826	0.986	4.3359e-235
Zmiz1	4.27604e-238	-0.198823	1	1	8.55208e-235
Rps23	4.48473e-238	0.267219	1	1	8.96945e-235
Btbd16	7.22153e-238	-0.724477	0.996	1	1.44431e-234
Ctps	9.75402e-238	-0.930937	1	1	1.9508e-234
Rpl18a	1.84917e-237	0.229889	1	1	3.69834e-234
Adgrg1	2.04594e-237	-0.278596	1	1	4.09187e-234
Gpm6b	2.63428e-237	0.352292	1	1	5.26856e-234
Rps27	2.98464e-237	0.227814	1	1	5.96928e-234
Apoe	4.6476e-237	0.569058	1	1	9.29519e-234
Bmp1	3.62632e-236	-0.511107	1	1	7.25263e-233
Ccdc152	4.99533e-236	0.11191	1	0.999	9.99065e-233
Foxj1	1.58209e-235	-0.240425	1	1	3.16419e-232
Rps19	4.84429e-235	0.216064	1	1	9.68859e-232
Lima1	9.06942e-235	-0.19953	1	1	1.81388e-231
Rpl23a	1.10893e-234	0.181441	1	1	2.21785e-231
Rnf7	4.59326e-234	0.275358	1	1	9.18653e-231
Utp14b	6.60425e-234	-0.123496	1	1	1.32085e-230
Rasal1	1.1881e-233	-0.337659	1	1	2.37621e-230
Fnta	1.74334e-233	0.183586	1	1	3.48667e-230
Dner	3.65374e-233	-0.15784	1	1	7.30748e-230
Arl2	4.17184e-233	-0.182211	1	1	8.34368e-230
Rpl19	1.07381e-232	0.203322	1	1	2.14763e-229
Rpl37a	1.08974e-232	0.237955	1	1	2.17948e-229
Gm37494	1.51084e-232	-0.22515	1	1	3.02168e-229
Bri3bp	1.83472e-232	-0.182894	1	1	3.66944e-229
Ptpro	3.237e-232	-0.11106	0.973	1	6.474e-229
Lgi3	4.0127e-231	-0.199039	1	1	8.02539e-228
Rpl37	4.49912e-231	0.228492	1	1	8.99824e-228
mt-Co2	1.48817e-230	0.238099	1	1	2.97634e-227
Itgad	2.21665e-230	-0.207824	0.998	0.983	4.4333e-227
Tmem132b	5.38262e-230	-0.103213	1	1	1.07652e-226
Them6	1.4854e-229	-0.317056	1	1	2.9708e-226
Oaz1	1.85211e-228	0.171581	1	1	3.70422e-225
mt-Co1	2.20632e-228	0.240975	1	1	4.41263e-225
Pnmal2	1.95587e-227	-0.236065	1	1	3.91173e-224
Ezh2	3.1611e-227	-0.168351	1	1	6.3222e-224
Ncor2	3.25441e-227	-0.245811	1	1	6.50881e-224
Luzp2	3.6242e-227	-0.441092	1	1	7.24839e-224
Rpl24	8.8222e-227	0.185719	1	1	1.76444e-223
Thbs3	2.38928e-226	-0.735271	1	1	4.77855e-223
Rap2a	2.59161e-226	-0.588194	1	1	5.18322e-223
Igsf9b	3.01387e-226	-0.227058	1	1	6.02775e-223
Litaf	5.02267e-226	0.281206	1	1	1.00453e-222
mt-Co3	5.54335e-226	0.236638	1	1	1.10867e-222
Arhgef19	1.12805e-225	-0.369928	0.989	0.987	2.25611e-222
Fez1	3.56342e-225	0.234588	1	1	7.12685e-222
Rftn2	5.58149e-225	0.30841	1	1	1.1163e-221
St8sia3	7.2842e-225	-0.436065	0.989	1	1.45684e-221
Padi2	1.44167e-224	-0.228582	1	1	2.88334e-221
Mical3	3.3724e-224	-0.401179	1	1	6.7448e-221
Fau	4.02233e-224	0.174735	1	1	8.04465e-221
Ccdc28b	5.18645e-224	-0.223701	1	1	1.03729e-220
Trip12	7.63686e-224	-0.31004	1	1	1.52737e-220
Rab7b	9.48292e-224	-0.348884	1	1	1.89658e-220
Chadl	1.09235e-223	-0.653433	1	1	2.1847e-220
Kctd13	1.65506e-223	0.425813	1	1	3.31012e-220
Rpl26	2.42194e-223	0.215517	1	1	4.84388e-220
Cryab	3.35478e-223	0.224979	1	1	6.70956e-220
Aplp1	1.25521e-222	0.195009	1	1	2.51041e-219
Psat1	1.37239e-222	0.257474	1	1	2.74477e-219
Pdxk	1.39734e-221	-0.412337	1	1	2.79469e-218
Cystm1	3.25009e-221	0.295228	1	1	6.50017e-218
mt-Nd1	1.13172e-220	0.236278	1	1	2.26344e-217
2022-09-07	2.43214e-220	0.208736	1	1	4.86427e-217
Ubb	6.91477e-220	0.171477	1	1	1.38295e-216
Hcn2	9.17866e-220	0.940901	1	1	1.83573e-216
Gas5	9.36429e-220	0.189694	1	1	1.87286e-216
Arxes1	1.04993e-219	-0.140626	0.999	1	2.09987e-216
Hip1r	3.52771e-219	-0.130278	1	1	7.05542e-216
Rims2	6.19187e-219	-0.503354	1	1	1.23837e-215
Paqr7	1.5878e-218	0.212589	1	1	3.1756e-215
Birc2	1.63841e-218	-0.536384	0.999	1	3.27682e-215
Nsg1	1.10234e-217	-0.332669	1	0.991	2.20469e-214
Cntn1	2.25818e-217	-0.920826	0.993	1	4.51636e-214
Ick	2.66323e-217	-0.461276	1	1	5.32645e-214
4930452G13Rik	3.2684e-217	-0.222119	0.995	1	6.5368e-214
Sdc2	4.20954e-217	-0.269882	1	1	8.41907e-214
Synpr	1.60005e-216	-0.832737	0.991	1	3.2001e-213
Tbc1d16	1.84408e-216	-0.340517	1	0.999	3.68816e-213
Msi2	2.00799e-216	-0.115456	1	1	4.01599e-213
2810468N07Rik	2.83071e-216	-0.134777	1	1	5.66141e-213
Cxcl12	3.59248e-216	-0.383118	0.959	1	7.18496e-213
Ptma	6.00242e-216	0.205152	1	1	1.20048e-212
Cox7a2	9.42033e-216	0.133022	1	1	1.88407e-212
Tnik	2.45397e-215	-0.32931	1	1	4.90795e-212
Ninj1	3.27544e-215	-0.512532	1	1	6.55088e-212
Mgll	6.56982e-215	-0.645827	0.999	1	1.31396e-211
Qdpr	9.27655e-215	0.276227	1	1	1.85531e-211
Plat	2.39757e-214	-0.437567	1	1	4.79513e-211
Gjb1	4.04256e-214	0.360123	1	1	8.08513e-211
Selenom	1.26203e-212	0.20153	1	1	2.52405e-209
Rpl36a	4.40322e-211	0.174916	1	1	8.80643e-208
Abr	2.19741e-210	-0.112638	0.994	1	4.39482e-207
Tspan6	3.20582e-210	-0.189592	1	1	6.41163e-207
Pfdn5	7.37541e-210	0.194305	1	1	1.47508e-206
Kdm6b	4.46585e-209	-0.195418	1	1	8.93169e-206
Gnb4	6.67291e-209	-0.451991	1	1	1.33458e-205
mt-Cytb	8.69548e-208	0.22372	1	1	1.7391e-204
Spats2	3.61713e-207	-0.104295	0.999	1	7.23426e-204
Nacc2	6.51518e-207	0.415902	1	1	1.30304e-203
Crtac1	7.38164e-207	-0.643567	0.697	1	1.47633e-203
Hsbp1	7.44334e-207	0.172626	1	1	1.48867e-203
Klhl5	2.70947e-206	-0.251201	1	1	5.41895e-203
Stmn4	3.15544e-206	0.236058	1	1	6.31089e-203
mt-Nd4	3.50571e-206	0.221185	1	1	7.01141e-203
Cnih2	3.70181e-205	-0.367097	1	1	7.40362e-202
Gstm7	4.83941e-205	0.44709	1	1	9.67881e-202
Fam3c	1.53432e-204	-0.158674	1	1	3.06865e-201
Dab1	2.23886e-204	-0.335467	1	1	4.47772e-201
Cstb	5.14699e-204	-0.163078	1	1	1.0294e-200
6330403K07Rik	1.22883e-203	0.176104	1	1	2.45767e-200
Slc5a3	1.32728e-203	0.337683	1	1	2.65457e-200
Enpp2	3.15737e-203	0.171611	1	1	6.31474e-200
Samd4b	5.41163e-203	-0.12113	1	1	1.08233e-199
Mpc1	9.19638e-203	0.194963	1	1	1.83928e-199
Sorl1	2.34519e-202	0.29744	1	1	4.69038e-199
Tmem258	7.02357e-202	0.158427	1	1	1.40471e-198
Gm12326	8.6498e-202	0.213643	1	1	1.72996e-198
Pou3f1	1.44763e-201	-0.307795	1	1	2.89527e-198
Rps28	3.7628e-201	0.17999	1	1	7.52561e-198
Zfp960	5.42852e-201	-0.114074	0.587	0.984	1.0857e-197
Cpd	1.99333e-200	0.467177	1	1	3.98665e-197
Actb	3.38716e-199	0.229891	1	1	6.77431e-196
mt-Nd2	3.62569e-199	0.211042	1	1	7.25137e-196
Clic4	8.6596e-199	-0.248785	1	1	1.73192e-195
Kndc1	1.68097e-198	-0.356787	1	1	3.36195e-195
Adam19	2.15249e-198	0.152391	1	1	4.30498e-195
Pak1	3.90157e-198	-0.242746	1	1	7.80314e-195
Rpl35	3.99808e-198	0.168051	1	1	7.99615e-195
Csrp1	4.86107e-198	0.260846	1	1	9.72214e-195
Slc9a3r2	6.89865e-198	-0.603362	1	1	1.37973e-194
Rictor	1.01128e-197	-0.163683	1	1	2.02256e-194
Slc25a38	1.61652e-197	-0.353266	1	1	3.23304e-194
Eid2	3.15516e-196	-0.100628	1	1	6.31031e-193
Agmo	3.23281e-196	0.211827	1	1	6.46562e-193
Pacsin1	6.96069e-196	0.37145	1	1	1.39214e-192
Nckap5	7.32698e-196	-0.242145	0.993	1	1.4654e-192
Bace1	8.40821e-196	-0.162062	1	1	1.68164e-192
9530059O14Rik	1.48568e-195	-0.29006	1	1	2.97135e-192
Ttyh1	3.81645e-195	-0.549865	1	1	7.6329e-192
Gria4	4.5468e-195	-0.114729	1	1	9.0936e-192
Sh3bgrl3	5.79396e-195	0.185633	1	1	1.15879e-191
Casq1	1.39706e-194	0.120754	0.998	1	2.79411e-191
Pcolce2	4.57206e-194	0.696673	1	1	9.14411e-191
Prickle1	5.54768e-194	-0.62706	1	1	1.10954e-190
Phlda3	5.74481e-194	-0.12459	1	1	1.14896e-190
Tsc22d1	1.11804e-193	-0.580088	0.958	0.996	2.23607e-190
Hspa2	1.96406e-193	-0.364413	1	1	3.92813e-190
Selenok	2.5476e-193	0.138984	1	1	5.0952e-190
Rpl36	3.62925e-193	0.166778	1	1	7.25851e-190
Cox6c	7.05334e-193	0.156407	1	1	1.41067e-189
Kcna2	1.47277e-192	-0.181764	1	1	2.94554e-189
Dgat2	2.22964e-192	-0.266835	1	1	4.45928e-189
Sema3d	3.26825e-192	-0.149808	1	1	6.53651e-189
Gabarapl2	8.08617e-192	0.131067	1	1	1.61723e-188
Stmn3	2.44152e-191	-0.194094	1	1	4.88304e-188
Tac1	4.21771e-191	-0.40657	0.719	0.973	8.43541e-188
Lims2	1.16703e-190	-0.217225	1	1	2.33407e-187
U2af1	3.50262e-189	0.145573	1	1	7.00524e-186
S100b	3.07834e-187	0.703572	1	1	6.15669e-184
Fancc	7.12089e-187	0.334523	1	1	1.42418e-183
Tagln2	7.17742e-187	-0.169451	1	1	1.43548e-183
Plin3	7.2344e-187	0.867745	1	1	1.44688e-183
Kctd3	3.33245e-186	0.445534	1	1	6.66491e-183
Rab34	3.35886e-186	-0.153029	0.996	0.982	6.71772e-183
Adgrb2	5.2945e-186	-0.159752	1	1	1.0589e-182
9630013A20Rik	5.47862e-186	-0.18878	1	0.999	1.09572e-182
Ablim2	2.15939e-185	-0.683202	1	1	4.31877e-182
Helz	3.37373e-185	-0.100402	1	1	6.74746e-182
Dnah14	4.01158e-185	0.415683	1	1	8.02316e-182
Tmbim6	8.47007e-185	0.135792	1	1	1.69401e-181
Hist1h1c	1.24504e-184	-0.166294	1	1	2.49009e-181
Nr2f1	1.7319e-184	-0.129879	0.999	0.997	3.4638e-181
H3f3b	1.81549e-184	0.131961	1	1	3.63099e-181
Mmd2	1.58299e-183	-0.344672	1	1	3.16598e-180
Rpl41	2.29364e-183	0.157797	1	1	4.58727e-180
Gstm1	2.13713e-182	0.500149	1	1	4.27427e-179
Marcksl1	2.15951e-182	-0.537037	1	1	4.31902e-179
Atp5h	4.51067e-182	0.133823	1	1	9.02134e-179
Tmem163	4.69017e-182	-0.623743	1	1	9.38033e-179
Col9a3	6.37497e-182	-0.16304	1	1	1.27499e-178
Cox7c	1.24987e-181	0.148802	1	1	2.49975e-178
Fkbp9	3.43215e-181	-0.102378	0.998	1	6.8643e-178
Mif	2.64814e-179	0.173554	1	1	5.29629e-176
Pdlim2	8.09212e-179	-0.155122	1	1	1.61842e-175
Cst3	3.90374e-178	0.266113	1	1	7.80748e-175
Clgn	4.90817e-178	-0.121422	1	1	9.81634e-175
Pmepa1	1.19463e-177	-0.23147	1	1	2.38927e-174
Pex5l	3.51239e-177	0.456125	1	1	7.02478e-174
H2afj	5.71846e-177	-0.220131	1	1	1.14369e-173
Usp31	6.84278e-177	0.443013	1	1	1.36856e-173
Cntfr	1.81179e-176	-0.362936	1	1	3.62357e-173
Gss	2.72902e-176	-0.232256	1	1	5.45804e-173
Dhcr24	6.76704e-176	-0.240966	1	1	1.35341e-172
Serf2	1.50577e-175	0.111596	1	1	3.01155e-172
Csmd2	3.79375e-175	-0.144693	1	1	7.5875e-172
Ywhae	5.08697e-175	0.114603	1	1	1.01739e-171
Gfra1	2.57122e-174	-0.127782	0.974	0.939	5.14244e-171
Mcam	2.86127e-174	-0.353876	1	1	5.72253e-171
Aspa	3.96267e-174	0.259431	1	1	7.92533e-171
Tram1l1	1.14959e-173	-0.137858	1	0.996	2.29917e-170
Tmem141	3.09402e-173	-0.728942	1	1	6.18804e-170
Inpp5f	7.32724e-173	0.494803	1	1	1.46545e-169
Ank3	9.75055e-172	-0.349684	1	1	1.95011e-168
Adgrv1	1.07599e-171	0.420325	1	1	2.15199e-168
A230001M10Rik	7.42973e-171	0.421743	1	1	1.48595e-167
2022-09-04	8.75157e-171	0.204241	1	1	1.75031e-167
Pcdh17	1.11733e-170	-0.344285	1	1	2.23466e-167
Ano4	7.38697e-170	-0.11146	1	1	1.47739e-166
Cep97	1.5532e-169	-0.126293	1	1	3.1064e-166
Rnf122	4.02835e-169	-0.267393	0.999	0.994	8.0567e-166
Tubb4a	6.35598e-169	0.188311	1	1	1.2712e-165
Tanc2	1.68309e-168	0.161777	1	1	3.36617e-165
Bcat1	2.09752e-168	0.118838	1	1	4.19504e-165
B3galt5	3.45841e-168	0.266402	1	1	6.91683e-165
Tspan17	7.94607e-168	-0.199812	1	1	1.58921e-164
Fyn	9.70258e-168	-0.200673	1	1	1.94052e-164
Elob	1.17291e-167	0.110647	1	1	2.34582e-164
Neat1	3.61148e-167	0.329926	1	1	7.22296e-164
Pcyt2	4.10083e-167	-0.324064	1	1	8.20165e-164
Casc4	5.73995e-167	-0.105668	1	1	1.14799e-163
Cldn14	2.27786e-166	-0.167136	0.98	1	4.55572e-163
Slu7	5.97213e-166	0.317733	1	1	1.19443e-162
Arxes2	7.01785e-166	-0.170127	0.969	0.97	1.40357e-162
Ppp1r14a	7.23001e-166	0.251672	1	1	1.446e-162
Peli1	7.78888e-166	-0.163569	1	1	1.55778e-162
Sbf1	1.08341e-165	-0.142026	1	1	2.16682e-162
Fbxo2	1.35774e-165	0.458266	1	1	2.71547e-162
Slc35b2	2.92143e-164	-0.140319	1	1	5.84286e-161
Cnmd	3.66659e-164	-0.202532	0.977	0.959	7.33318e-161
Sh3gl3	4.09744e-164	-0.496906	1	1	8.19488e-161
Ndrg1	4.1381e-164	0.307799	1	1	8.2762e-161
Tmem38b	1.75575e-163	0.259709	1	1	3.5115e-160
Pdlim1	3.43074e-163	0.337678	1	1	6.86148e-160
Shisal1	3.99636e-163	-0.149564	1	1	7.99272e-160
Cox17	7.57623e-163	0.104131	1	1	1.51525e-159
Cd59a	8.60959e-163	0.477925	1	1	1.72192e-159
Gpx1	2.71173e-162	-0.129974	1	1	5.42347e-159
Scd2	3.73089e-162	0.131614	1	1	7.46179e-159
Tma16	9.08689e-162	-0.151965	1	1	1.81738e-158
Zdhhc9	3.03153e-161	-0.105103	1	1	6.06305e-158
Slc25a4	8.97686e-161	0.106083	1	1	1.79537e-157
Sytl2	2.53991e-160	-0.286735	1	1	5.07982e-157
Rras2	4.99093e-160	-0.124337	0.995	0.994	9.98185e-157
Hmgb2	1.56792e-159	-0.167379	1	1	3.13584e-156
Ldha	2.35959e-159	-0.188084	1	1	4.71918e-156
Grasp	4.07774e-159	0.154573	1	0.999	8.15549e-156
Gnai1	7.53973e-159	0.226783	1	1	1.50795e-155
Pak4	1.76304e-158	-0.105838	1	1	3.52607e-155
Shisa8	4.87951e-158	-0.404086	1	1	9.75902e-155
Micall1	6.89864e-158	-0.104594	1	1	1.37973e-154
Klk6	4.17906e-157	0.174074	0.981	0.819	8.35813e-154
Phgdh	2.10867e-156	0.209861	1	1	4.21734e-153
Gprc5b	3.49682e-156	0.191384	1	1	6.99365e-153
Ldhb	1.17685e-154	0.513829	1	1	2.35371e-151
Cdkn1c	1.36203e-154	0.161944	1	0.997	2.72405e-151
Man1a2	3.95141e-154	-0.103838	1	1	7.90281e-151
Itgb1	1.75052e-153	-0.244201	1	1	3.50105e-150
Prrg1	5.14396e-153	0.420523	1	1	1.02879e-149
Hhip	2.87472e-152	-0.133025	1	1	5.74945e-149
Dnaja1	2.97907e-152	-0.132927	1	1	5.95814e-149
Selenow	3.51829e-152	0.120487	1	1	7.03658e-149
Rbm3	9.42581e-152	-0.111128	1	1	1.88516e-148
Plekha1	1.23239e-151	-0.619069	1	1	2.46479e-148
Tmem121	3.35886e-151	0.160749	1	1	6.71772e-148
Cd82	1.11638e-149	-0.113585	1	1	2.23277e-146
Abhd17b	1.28298e-148	-0.231589	1	1	2.56596e-145
Hmgcr	3.92861e-148	-0.123889	1	1	7.85721e-145
Gipc1	7.66173e-147	-0.114607	1	1	1.53235e-143
Bst2	1.20193e-146	-0.445497	1	1	2.40387e-143
Snca	9.91077e-146	0.418491	0.995	1	1.98215e-142
Gpx4	1.2318e-144	0.115266	1	1	2.46361e-141
Slc38a2	1.74332e-144	0.408328	1	1	3.48665e-141
Anln	5.74977e-144	0.693505	1	1	1.14995e-140
Bace2	1.05061e-143	-0.175384	1	1	2.10122e-140
Tspan2	2.52442e-143	-0.134098	1	1	5.04883e-140
Bnip3l	3.96582e-143	0.137826	1	1	7.93164e-140
Gm1673	6.67364e-143	-0.152	1	1	1.33473e-139
Mt1	8.90861e-142	0.242798	1	1	1.78172e-138
Rapgef5	1.19738e-141	0.177782	1	1	2.39476e-138
Dst	1.4822e-140	-0.294572	1	1	2.9644e-137
Scg5	3.21209e-140	0.213027	1	1	6.42418e-137
Add1	8.15611e-140	-0.33451	1	1	1.63122e-136
Adamts4	8.65345e-140	-0.142872	1	1	1.73069e-136
Fcgr1	2.3866e-139	0.135378	1	1	4.77321e-136
Map1lc3a	1.05097e-138	-0.179321	1	1	2.10195e-135
Mapre1	1.2385e-137	-0.23286	1	1	2.47699e-134
Ermn	2.29897e-137	0.205759	1	1	4.59794e-134
Daam1	3.98599e-137	-0.349145	1	1	7.97199e-134
Rasgrp3	2.18633e-136	0.333303	0.999	0.996	4.37267e-133
Prkcz	2.81553e-135	-0.182205	1	1	5.63106e-132
Trim59	1.3143e-134	0.25175	1	1	2.62861e-131
Wnk1	1.33501e-134	-0.169243	1	1	2.67002e-131
Igsf8	1.44355e-134	-0.321617	1	1	2.88709e-131
Snx15	1.44355e-134	-0.215199	1	1	2.88709e-131
Paqr6	1.25451e-133	0.167058	1	1	2.50903e-130
Evi2a	1.2034e-132	0.195356	1	1	2.40681e-129
Zfp428	1.5459e-132	-0.113354	1	1	3.09181e-129
Phactr3	1.11474e-131	-0.307791	1	1	2.22948e-128
Nfasc	3.13566e-130	-0.432711	1	1	6.27132e-127
Pam	1.37239e-129	0.210561	1	1	2.74477e-126
C4b	2.18329e-129	0.209075	0.997	1	4.36657e-126
Prim2	2.88919e-129	0.22254	1	1	5.77837e-126
Acot7	3.13967e-129	0.150077	1	1	6.27933e-126
Taf1d	6.10329e-129	0.120773	1	1	1.22066e-125
Prdx2	7.1744e-129	-0.180564	1	1	1.43488e-125
Fscn1	1.18814e-128	0.109844	1	1	2.37627e-125
Fbxl5	1.21171e-128	-0.217293	1	1	2.42341e-125
Hspa8	2.17432e-128	0.112158	1	1	4.34864e-125
Arap2	2.88673e-128	-0.1366	1	1	5.77345e-125
Cyp51	5.37068e-128	-0.259309	1	1	1.07414e-124
Nudt4	6.1334e-128	-0.138646	1	1	1.22668e-124
Grb14	8.91754e-128	-0.132155	1	1	1.78351e-124
Tyro3	2.97866e-127	-0.105893	1	1	5.95732e-124
Zfp638	3.80654e-127	-0.112994	1	1	7.61307e-124
Tnfaip6	1.37635e-126	0.218738	1	1	2.75269e-123
Ddx3y	2.82293e-126	-0.117067	1	1	5.64586e-123
Lgals9	4.20177e-126	-0.109678	1	1	8.40354e-123
Sema6a	1.25535e-125	-0.155279	1	1	2.51071e-122
Socs3	2.43304e-125	0.11354	0.974	0.777	4.86609e-122
Acsl3	4.13229e-125	-0.262138	1	1	8.26458e-122
Mvd	4.88368e-124	-0.142377	1	1	9.76737e-121
Gas7	1.76313e-122	-0.320329	1	1	3.52626e-119
Fabp5	3.40286e-122	0.112927	1	1	6.80573e-119
Anks1b	3.58867e-122	-0.148376	1	1	7.17734e-119
Tppp3	5.47928e-121	0.29594	1	1	1.09586e-117
Basp1	8.10348e-121	0.112179	0.999	1	1.6207e-117
Nap1l1	1.82407e-120	-0.126342	1	1	3.64815e-117
Nhp2	5.1494e-120	0.117133	1	1	1.02988e-116
Hmgb1	9.99709e-120	0.11014	1	1	1.99942e-116
Olig2	5.83004e-118	-0.195577	1	1	1.16601e-114
Card19	7.5534e-118	-0.170396	1	1	1.51068e-114
Slc35a2	2.13895e-117	-0.23454	1	1	4.2779e-114
Elovl1	2.61257e-117	-0.147737	1	1	5.22514e-114
7630403G23Rik	3.91304e-117	0.127841	0.226	0.735	7.82609e-114
Mbp	7.88803e-117	0.119267	1	1	1.57761e-113
Clmn	1.30151e-116	-0.204682	1	1	2.60302e-113
Morf4l2	1.0258e-115	-0.16577	1	1	2.0516e-112
Itih3	2.17255e-115	-0.259847	0.997	0.994	4.3451e-112
Mvb12b	5.07468e-115	0.194872	1	1	1.01494e-111
Klhl2	8.44391e-115	-0.114731	1	1	1.68878e-111
Ccp110	1.70054e-114	-0.180906	1	1	3.40108e-111
Lrrn1	3.67668e-114	-0.16735	1	1	7.35336e-111
Plpp3	6.73808e-114	-0.211284	1	1	1.34762e-110
Tmem229a	8.77973e-114	0.249417	1	1	1.75595e-110
Ssna1	1.96472e-113	-0.134653	1	1	3.92944e-110
Rnf13	2.51193e-113	0.141681	1	1	5.02385e-110
Phlda1	6.8004e-113	-0.160122	1	1	1.36008e-109
Rnd2	7.56255e-113	0.208602	1	1	1.51251e-109
Vat1	9.90228e-113	0.168193	1	1	1.98046e-109
Pantr1	1.47723e-112	0.494491	1	1	2.95446e-109
Arpc1b	6.46885e-112	-0.372879	1	1	1.29377e-108
Zfp536	7.20756e-111	-0.123273	1	1	1.44151e-107
Lsamp	1.02913e-110	-0.121146	1	1	2.05826e-107
Fam171b	8.79793e-110	0.18349	1	1	1.75959e-106
Zfand5	3.18808e-109	-0.164866	1	1	6.37617e-106
Mast4	5.62752e-109	0.363815	1	1	1.1255e-105
Aco2	7.14505e-109	-0.192993	1	1	1.42901e-105
1700047M11Rik	7.28981e-109	-0.122531	1	1	1.45796e-105
Itgb4	4.52558e-108	0.399971	1	1	9.05116e-105
Pdia3	9.03113e-108	-0.111937	1	1	1.80623e-104
Rab33a	2.099e-107	-0.130404	1	1	4.19801e-104
Ldlrad3	6.39645e-107	0.242499	1	1	1.27929e-103
Eif3k	1.23226e-105	0.13544	1	1	2.46452e-102
Mrps12	3.52011e-104	-0.112895	1	1	7.04023e-101
Enpp6	3.89792e-103	0.398269	0.999	1	7.79584e-100
Eno1	7.68346e-103	-0.183964	1	1	1.53669e-99
Ccdc107	2.06949e-102	0.109541	1	1	4.13898e-99
Myo1e	1.46893e-101	0.122646	0.997	1	2.93786e-98
Slc48a1	2.30144e-101	0.129167	1	1	4.60289e-98
Pon2	1.03005e-100	0.301453	1	1	2.0601e-97
Frmd8	8.17806e-100	-0.119893	1	1	1.63561e-96
Metrn	1.44842e-99	0.154745	1	1	2.89683e-96
Lgmn	3.4487e-99	-0.134023	1	1	6.8974e-96
Spice1	5.85707e-99	0.143478	1	1	1.17141e-95
Colec12	6.5937e-99	-0.236807	1	1	1.31874e-95
Cab39l	7.99671e-99	0.28142	1	1	1.59934e-95
Acot1	1.14957e-97	0.31547	1	1	2.29915e-94
Cdc42ep2	2.70385e-97	-0.116429	1	1	5.40771e-94
P2ry13	3.15224e-97	0.124411	0.968	0.735	6.30448e-94
Ddr1	4.68219e-97	-0.243231	1	1	9.36438e-94
Ddost	6.80915e-97	-0.118811	1	1	1.36183e-93
Fam171a1	1.56325e-96	0.178829	1	1	3.1265e-93
Ypel2	3.02445e-96	-0.103458	1	1	6.0489e-93
C030029H02Rik	6.35009e-96	0.232466	1	1	1.27002e-92
Creg1	7.10865e-96	0.136426	1	1	1.42173e-92
Rnf213	1.61867e-95	-0.184404	1	1	3.23734e-92
Irs2	7.89773e-95	0.255317	1	1	1.57955e-91
Aatk	2.03995e-94	-0.108252	1	1	4.0799e-91
1110004F10Rik	2.07449e-94	-0.105606	1	1	4.14899e-91
Cav2	6.20544e-94	0.137462	1	0.997	1.24109e-90
Msn	7.12153e-94	0.163083	0.999	0.999	1.42431e-90
Ldlrad4	1.25092e-93	0.106169	1	1	2.50185e-90
Mir99ahg	7.78271e-93	0.116989	1	1	1.55654e-89
Klf13	8.53686e-93	-0.27373	1	1	1.70737e-89
Ctnna1	8.94084e-93	-0.162582	1	1	1.78817e-89
Agpat5	1.24938e-92	0.144185	1	1	2.49876e-89
Tmod1	3.41622e-92	-0.189157	1	1	6.83244e-89
Nfkbia	1.07556e-91	0.154433	1	1	2.15112e-88
Ecrg4	6.9087e-91	0.195285	0.444	0.947	1.38174e-87
Ssr2	4.97198e-90	-0.103198	1	1	9.94396e-87
Aif1l	7.09099e-90	0.346149	1	1	1.4182e-86
Ttr	7.46164e-90	0.146289	1	1	1.49233e-86
Spock1	1.58372e-89	0.508678	1	1	3.16744e-86
Bfsp2	4.70209e-89	-0.391177	1	1	9.40419e-86
Hsd17b10	1.48014e-88	0.209695	1	1	2.96029e-85
Sqle	1.52629e-88	-0.187642	1	1	3.05258e-85
Gjc2	3.31476e-87	-0.108934	1	1	6.62952e-84
Ppp1cc	9.29229e-86	0.112922	1	1	1.85846e-82
A230009B12Rik	9.71435e-86	0.146934	0.272	0.905	1.94287e-82
Serinc3	1.22158e-85	-0.101817	1	1	2.44315e-82
Scrg1	2.79183e-85	-0.185413	1	1	5.58365e-82
Hs3st1	5.82002e-85	-0.240953	1	1	1.164e-81
Tmem144	4.05866e-84	0.437785	1	1	8.11733e-81
Plekhh2	4.36224e-84	0.10651	1	1	8.72448e-81
Hmgcs1	5.56297e-83	-0.325243	1	1	1.11259e-79
Sox4	1.09517e-82	-0.126499	0.996	0.999	2.19034e-79
Tspan9	4.53337e-82	-0.134312	1	1	9.06673e-79
Marcks	1.69397e-81	-0.146292	1	1	3.38795e-78
S1pr5	5.63176e-81	-0.117891	1	1	1.12635e-77
Rtkn	1.92032e-80	-0.148359	1	1	3.84065e-77
Ptgds	4.26902e-80	0.245162	1	1	8.53805e-77
Pdap1	2.06313e-79	0.111671	1	1	4.12625e-76
Hpgd	4.44732e-79	0.102711	0.988	0.834	8.89464e-76
Zcchc24	6.77468e-79	0.277681	1	1	1.35494e-75
Tnni1	1.08733e-78	-0.10785	0.996	1	2.17467e-75
Adgrl3	9.70847e-77	0.10023	1	1	1.94169e-73
Tprn	2.33769e-76	-0.101689	1	1	4.67537e-73
Csmd3	2.85312e-76	0.121328	1	1	5.70624e-73
Per3	3.52871e-76	0.1005	1	1	7.05743e-73
Hip1	4.37879e-75	0.310527	1	1	8.75758e-72
Ncald	2.24228e-72	0.265577	1	1	4.48456e-69
C1qb	2.5132e-72	0.248039	0.993	0.98	5.0264e-69
Ninj2	4.76453e-72	-0.121677	1	1	9.52905e-69
Slc22a17	7.44869e-72	-0.104376	1	1	1.48974e-68
Tent5a	4.76018e-70	0.14036	1	1	9.52035e-67
Idi1	6.85264e-69	-0.160916	1	1	1.37053e-65
Chchd10	2.05411e-68	0.20944	1	1	4.10822e-65
Nol4l	8.12133e-68	0.125303	1	1	1.62427e-64
Klf2	8.47653e-66	0.163551	0.358	0.851	1.69531e-62
Ptpre	9.04754e-66	0.225433	1	1	1.80951e-62
Ccnd2	1.10282e-64	0.106648	0.959	0.761	2.20565e-61
Rbmx	1.16564e-64	0.126175	1	1	2.33128e-61
Fah	4.61164e-64	0.114575	1	1	9.22328e-61
Ifngr1	8.50333e-64	0.103169	1	1	1.70067e-60
Hebp1	2.62459e-62	-0.117517	1	1	5.24919e-59
Gm42756	3.84442e-62	0.170226	0.778	0.939	7.68884e-59
Rsph9	1.74477e-61	0.104178	0.989	1	3.48955e-58
Camk1	7.30023e-61	0.125794	1	1	1.46005e-57
Cyfip1	2.63698e-60	0.113163	1	1	5.27396e-57
Ifit3	3.40374e-59	-0.121068	1	1	6.80748e-56
Hexb	3.93703e-59	0.235893	1	1	7.87407e-56
Dpysl2	1.7841e-58	0.156643	1	1	3.56819e-55
Igfbp2	1.95027e-57	0.124564	0.994	1	3.90053e-54
Nr4a1	4.43342e-57	0.168799	1	0.952	8.86683e-54
Tpm1	1.40726e-56	0.157364	1	1	2.81451e-53
Rcbtb1	1.40726e-56	0.108301	1	1	2.81451e-53
Macf1	1.49909e-56	0.159847	1	1	2.99818e-53
Snx1	7.00023e-56	0.171172	1	1	1.40005e-52
2022-03-02	8.97344e-56	0.180955	1	1	1.79469e-52
Cd74	1.53117e-55	0.218742	0.517	0.889	3.06234e-52
Gm33727	1.75281e-55	0.295357	1	1	3.50561e-52
Bri3	6.82351e-55	0.136313	1	1	1.3647e-51
Mageh1	1.22834e-54	0.182451	1	1	2.45668e-51
Rgs1	6.35172e-54	0.137949	0.423	0.872	1.27034e-50
Cotl1	2.86556e-53	0.142318	1	0.984	5.73112e-50
Srsf3	6.88269e-52	0.218695	1	1	1.37654e-48
Fgf1	3.02709e-51	0.288261	1	1	6.05417e-48
Adipor2	5.01479e-51	0.320084	1	1	1.00296e-47
Tubb2a	2.11373e-50	0.112431	0.997	1	4.22747e-47
Ndrg2	4.32772e-50	0.373918	1	1	8.65544e-47
Slc25a27	3.022e-49	0.252927	1	1	6.044e-46
Dclk1	1.16733e-48	0.112712	0.974	0.986	2.33466e-45
Rpl12	1.8145e-48	0.296566	1	1	3.629e-45
Sgk1	4.92459e-48	0.357415	1	1	9.84917e-45
Ctss	2.16861e-47	0.29837	0.92	0.917	4.33722e-44
Adk	1.49442e-46	0.237737	1	1	2.98884e-43
Txn1	2.24104e-46	0.109238	1	1	4.48207e-43
Tmem59l	6.89887e-46	0.227578	0.551	0.917	1.37977e-42
Slc25a12	2.74202e-45	0.177555	1	1	5.48404e-42
Ptms	3.5381e-45	0.322387	1	1	7.07621e-42
Adssl1	8.18946e-45	0.125057	1	1	1.63789e-41
Cyth1	1.54158e-44	0.113131	1	1	3.08316e-41
Hspa1a	1.34318e-43	0.182005	1	1	2.68637e-40
Hepacam	1.56764e-43	0.211367	1	1	3.13527e-40
Iqsec1	3.70764e-43	0.173315	1	1	7.41529e-40
Mettl7a1	4.39999e-43	0.294678	1	1	8.79999e-40
Pip4k2a	5.04783e-43	0.320859	1	1	1.00957e-39
Spg20	9.35434e-43	0.214925	1	1	1.87087e-39
Emilin2	1.58616e-42	0.151323	1	1	3.17232e-39
Ppp1r15a	7.43309e-42	0.140072	1	0.999	1.48662e-38
Drap1	1.93257e-40	0.137494	1	1	3.86514e-37
Tnfrsf12a	6.27228e-40	0.10759	1	0.967	1.25446e-36
Rftn1	7.56403e-40	0.234592	1	1	1.51281e-36
Gpr137b	2.85753e-39	0.147219	0.999	1	5.71506e-36
Tuba4a	3.22642e-39	0.104218	1	0.956	6.45284e-36
Kif13b	5.05607e-39	0.374126	1	1	1.01121e-35
Flot1	8.64869e-39	0.15509	0.994	0.997	1.72974e-35
Ephb1	9.92051e-39	0.140322	1	1	1.9841e-35
Cd52	5.59763e-38	0.178414	0.893	0.785	1.11953e-34
Slc6a9	8.63632e-38	0.285335	1	1	1.72726e-34
Ttyh2	1.57562e-37	0.365044	1	1	3.15124e-34
Faim2	3.53193e-36	0.156193	1	1	7.06386e-33
Ccl12	5.16257e-36	0.198131	0.999	1	1.03251e-32
Cd63	1.52229e-35	0.100552	1	1	3.04458e-32
Efhd2	2.01231e-35	0.128009	0.987	0.974	4.02463e-32
Kcnk13	3.37178e-35	0.329965	1	1	6.74357e-32
Lyz2	3.05215e-34	0.13308	0.391	0.853	6.10429e-31
Dock5	3.21188e-34	0.182253	1	1	6.42376e-31
Lbh	1.28185e-33	0.162245	0.999	1	2.56369e-30
Ctnnbip1	1.89854e-33	0.202194	1	1	3.79708e-30
Rnase4	8.07723e-33	0.145255	0.585	0.909	1.61545e-29
Cerk	6.89335e-32	0.165828	1	0.999	1.37867e-28
Nectin1	9.95181e-32	0.121819	1	1	1.99036e-28
Epdr1	1.80559e-31	0.166569	1	0.999	3.61117e-28
Slc1a3	2.02216e-28	0.332603	1	1	4.04432e-25
Tubb5	4.66372e-28	0.26785	1	1	9.32745e-25
Gpd2	2.66821e-27	0.15056	0.999	1	5.33642e-24
Mapre2	5.82071e-27	0.233701	1	1	1.16414e-23
Crip2	5.03071e-26	0.144041	0.996	1	1.00614e-22
Hba-a2	8.13444e-26	0.175684	0.292	0.609	1.62689e-22
Tax1bp1	2.31983e-25	0.102739	1	1	4.63966e-22
Egr1	1.0686e-24	0.173223	0.961	0.828	2.13719e-21
Slc1a2	1.13873e-24	0.362471	1	1	2.27747e-21
Hdac11	1.27619e-24	0.258258	1	1	2.55238e-21
Acaca	2.29009e-24	0.129204	1	1	4.58018e-21
Fabp7	9.46049e-24	0.116394	1	1	1.8921e-20
Mt2	2.86496e-23	0.143165	1	0.999	5.72993e-20
Mdk	2.95728e-23	0.10448	0.999	1	5.91457e-20
St3gal5	4.58061e-23	0.187068	1	1	9.16121e-20
Il33	4.59716e-23	0.140508	1	1	9.19433e-20
Rpl22	6.50217e-23	0.210996	1	1	1.30043e-19
Gnai2	8.66583e-23	0.160847	1	1	1.73317e-19
Mtss1	8.92595e-23	0.221705	1	1	1.78519e-19
Cyfip2	1.88771e-22	0.107443	1	1	3.77543e-19
Olfml1	2.10954e-22	0.144203	1	1	4.21908e-19
Fermt2	2.64154e-21	0.157306	1	1	5.28308e-18
Cald1	3.159e-21	0.10493	1	1	6.318e-18
S100a6	5.82953e-21	0.326042	1	1	1.16591e-17
Nfia	7.25267e-21	0.111653	1	1	1.45053e-17
Fgfr2	2.35179e-20	0.153377	1	1	4.70358e-17
Matn4	7.75711e-20	0.161701	1	1	1.55142e-16
Rassf2	1.27572e-19	0.262495	1	1	2.55143e-16
4930506C21Rik	2.41584e-19	0.236295	1	1	4.83169e-16
Eml1	2.44782e-19	0.156463	1	1	4.89564e-16
Camk2n1	3.50841e-19	0.173005	1	1	7.01683e-16
Atf3	4.84787e-19	0.118622	0.953	0.873	9.69574e-16
Clasp2	5.75648e-19	0.115384	1	1	1.1513e-15
Ccl3	1.39246e-18	0.170515	0.51	0.825	2.78491e-15
Irf7	2.7445e-18	-0.158249	1	1	5.489e-15
Fnbp1	1.07699e-17	0.218196	1	1	2.15399e-14
Ctsz	1.76319e-17	0.205838	1	1	3.52638e-14
Dixdc1	3.06097e-17	0.150347	1	1	6.12194e-14
Serpine2	6.36581e-17	0.149761	0.833	0.996	1.27316e-13
Junb	6.82993e-17	0.165382	0.617	0.953	1.36599e-13
Dctn4	1.34141e-16	0.147018	1	1	2.68283e-13
Shtn1	2.11326e-16	0.146715	1	1	4.22653e-13
Tyrobp	1.35946e-15	0.28692	0.856	0.952	2.71892e-12
Npas3	1.80518e-15	0.124245	1	1	3.61036e-12
Ctsh	3.20831e-15	0.115077	0.571	0.845	6.41662e-12
Laptm5	6.86279e-15	0.242051	0.871	0.881	1.37256e-11
Bhlhe41	7.97795e-15	0.134293	0.993	1	1.59559e-11
Bin2	7.99502e-15	0.141614	0.792	0.812	1.599e-11
Jph4	8.80186e-15	0.324903	1	1	1.76037e-11
Ifitm3	1.6036e-14	0.159379	1	1	3.2072e-11
Psmb7	2.06715e-14	0.106327	1	1	4.13431e-11
Qpct	2.49254e-14	0.124806	1	1	4.98508e-11
D7Ertd443e	2.63784e-14	0.130099	1	1	5.27567e-11
Sdf2l1	3.84862e-14	0.112356	1	1	7.69723e-11
Hbb-bs	6.06873e-14	0.150306	0.999	0.999	1.21375e-10
Sort1	8.35536e-14	0.267999	1	1	1.67107e-10
Dock9	1.45826e-13	0.143792	1	1	2.91652e-10
Mgst3	2.10052e-13	0.259475	1	1	4.20104e-10
Abca8a	2.36516e-13	0.286032	1	1	4.73032e-10
Cd53	3.36017e-13	0.153608	0.471	0.785	6.72033e-10
Ifit1	5.93769e-13	-0.136351	1	1	1.18754e-09
Magi1	6.26069e-13	0.218908	1	1	1.25214e-09
mt-Atp8	2.14343e-12	0.173579	1	1	4.28685e-09
Zfp36	4.03873e-11	0.170471	1	1	8.07746e-08
Btg2	4.82946e-11	0.187026	0.989	0.98	9.65893e-08
Arhgap5	9.23732e-11	0.170712	1	1	1.84746e-07
Ctsc	2.35006e-10	0.137187	0.575	0.876	4.70012e-07
Fcer1g	2.38472e-10	0.331849	0.798	0.863	4.76945e-07
Jup	2.43695e-10	0.302626	1	1	4.87389e-07
Clic1	3.69375e-10	0.141257	0.99	0.96	7.38749e-07
Tubb4b	4.46529e-10	0.140321	1	1	8.93058e-07
Fam131b	8.63461e-10	0.136406	1	1	1.72692e-06
Aldoc	2.2662e-09	0.245133	1	1	4.5324e-06
Cyp27a1	2.59369e-09	0.102707	1	1	5.18738e-06
Cyba	2.68398e-09	0.124306	0.507	0.795	5.36797e-06
Gngt2	2.97199e-09	0.108981	0.887	0.832	5.94399e-06
Cdkn1b	3.48691e-09	0.148457	1	1	6.97383e-06
Pdgfa	3.64506e-09	0.154196	1	1	7.29012e-06
Anxa5	3.88376e-09	0.195715	0.985	0.986	7.76753e-06
Ybx3	4.57136e-09	0.224388	1	1	9.14272e-06
Cpe	1.45769e-08	0.209022	1	1	2.91538e-05
Mfge8	1.52199e-08	0.162324	1	0.999	3.04399e-05
Grhpr	1.76394e-08	0.14834	1	1	3.52787e-05
Elovl5	1.96976e-08	0.217336	1	1	3.93952e-05
H2-T23	3.27187e-08	-0.206343	1	1	6.54374e-05
Mrps6	5.18709e-08	0.243598	1	1	0.000103742
Fos	9.59439e-08	0.280151	0.864	0.949	0.000191888
Ly6g6f	1.42637e-07	0.153531	1	1	0.000285274
Meis2	2.13861e-07	0.145706	0.998	0.997	0.000427722
Abca2	2.24582e-07	0.161856	1	1	0.000449164
Vamp5	2.73685e-07	0.243755	1	1	0.000547369
Ly86	3.19061e-07	0.216211	0.744	0.805	0.000638123
Cd14	5.20898e-07	0.12439	0.624	0.679	0.0010418
Ank	8.50703e-07	0.137433	1	1	0.00170141
Pfn2	1.19675e-06	0.11043	1	1	0.0023935
Mob3b	1.90839e-06	0.126095	1	0.991	0.00381677
Irf2bpl	2.89679e-06	0.10563	1	1	0.00579357
Pls1	6.74017e-06	0.14741	1	1	0.0134803
Tmem63a	1.00193e-05	0.108774	1	1	0.0200386
Rgs10	1.13478e-05	0.243851	0.996	0.986	0.0226956
Ccl4	1.2722e-05	0.164899	0.551	0.805	0.0254441
Bmp2k	2.10466e-05	0.28614	1	1	0.0420933
Pim3	2.16404e-05	0.228578	1	1	0.0432808
Alcam	2.54701e-05	0.210981	1	1	0.0509402
Scd1	2.57258e-05	0.141166	1	1	0.0514517
Tspan5	4.98446e-05	0.192344	1	1	0.0996891
Isg15	9.72229e-05	-0.111773	1	1	0.194446
H2-K1	0.000106851	0.174214	0.998	0.997	0.213703
Fcgr3	0.000138963	0.128505	0.549	0.752	0.277927
Cd68	0.000157954	0.15045	0.615	0.838	0.315908
Mpzl1	0.000159739	0.121933	1	1	0.319477
C1qc	0.00018862	0.257328	0.755	0.937	0.37724
Csf1r	0.000269538	0.304991	0.746	0.861	0.539075
Daam2	0.000588869	0.159409	1	1	1
Ramp1	0.000806803	0.135709	1	1	1
Ly6e	0.000856299	0.154794	1	1	1
Spi1	0.00106017	0.107231	0.729	0.741	1
Mt3	0.00128856	0.256935	1	1	1
Mtus1	0.00162931	0.189884	1	1	1
Gpr34	0.0019385	0.256479	0.626	0.788	1
Grm3	0.00228353	0.141853	1	1	1
Cx3cr1	0.00243417	0.168881	0.655	0.819	1
Vcam1	0.0032062	0.100629	0.835	0.976	1
Olfml3	0.00346027	0.204959	0.767	0.801	1
C1qa	0.00400917	0.260348	0.937	0.991	1
Pigz	0.00402181	0.160582	1	1	1
Cntn2	0.00582263	0.180676	1	1	1
1190005I06Rik	0.00662251	0.198037	1	1	1
Clu	0.00684988	0.31822	1	1	1
Ivns1abp	0.00822163	0.161711	1	1	1
Zfp771	0.00983939	0.174443	1	1	1
Ier2	0.0103072	0.219453	0.995	0.93	1
Pink1	0.0104611	0.172508	1	1	1
Aif1	0.0140073	0.204181	0.755	0.927	1
Ccdc13	0.0150244	0.181063	1	1	1
Nnat	0.0235349	0.199645	1	1	1
Hbb-bt	0.0238249	0.29208	0.555	0.698	1
Itgb5	0.025744	0.140259	0.923	0.935	1
Pnp	0.026849	0.102584	1	1	1
Ltc4s	0.0395014	0.156867	0.727	0.777	1
Rsad2	0.0420061	-0.128062	0.995	1	1
Apbb2	0.0444427	0.170389	1	1	1
Arid5b	0.0460932	0.202018	1	1	1
Eml2	0.0542174	0.121567	1	1	1
Klhl4	0.0549215	0.18715	1	1	1
Epb41l2	0.0615075	0.185646	1	1	1
Sparcl1	0.0690373	0.259775	1	1	1
AI413582	0.0772629	0.17573	1	1	1
Hnrnpa1	0.114449	0.209045	1	1	1
Rtp4	0.11449	-0.110016	1	1	1
G0s2	0.124212	0.186417	1	1	1
Gpm6a	0.126393	0.137823	1	1	1
Fcrls	0.139287	0.247229	0.546	0.734	1
Gm2a	0.142946	0.184476	1	1	1
Dusp1	0.146277	0.256507	1	0.984	1
Lmna	0.152211	0.149496	1	1	1
Lag3	0.162305	0.124846	0.488	0.698	1
H2-D1	0.175242	0.211409	0.958	0.997	1
Twsg1	0.18361	0.111997	1	1	1
1700063D05Rik	0.194869	0.170752	0.989	1	1
Ntsr2	0.205718	0.232756	1	1	1
F11r	0.21369	0.116718	0.62	0.794	1
Trem2	0.234499	0.265787	0.598	0.831	1
Gm3764	0.247395	0.131247	1	0.997	1
Rida	0.271888	0.139404	1	1	1
Hba-a1	0.347788	0.400746	0.811	0.821	1
Igtp	0.387722	-0.102412	1	1	1
Cldn10	0.40926	0.200892	1	1	1
Sh3kbp1	0.445585	0.187427	1	1	1
P3h4	0.479798	0.201502	1	1	1
Gadd45a	0.577964	0.162299	1	1	1
Htra1	0.584772	0.196457	1	1	1
Selplg	0.738354	0.250383	0.663	0.812	1
Pde8a	0.747161	0.123249	1	1	1
P2ry12	0.793831	0.255576	0.619	0.828	1
Adi1	0.821248	0.208548	1	1	1
Tmsb10	0.828279	0.211517	1	1	1
Dusp3	0.938169	0.19997	1	1	1
Arsg	0.943271	0.153001	1	1	1
Eif2ak2	0.998415	-0.137895	1	1	1

## Sheet: DAO vs MOL1
Likelihood-ratio test for single cell feature expression, (McDavid et al., Bioinformatics, 2013)
	p_val	avg_log2FC	pct.1	pct.2	p_val_adj
Rpl13	4.52736e-276	0.166464	1	1	9.05471e-273
Rps29	4.69421e-261	0.157179	1	1	9.38841e-258
Ftl1	3.53607e-260	0.151571	1	1	7.07213e-257
Ubb	1.32536e-256	0.134118	1	1	2.65072e-253
Dbi	3.08807e-254	0.163455	1	1	6.17614e-251
Eif1	4.16493e-252	0.123849	1	1	8.32987e-249
Rpl18a	7.63726e-250	0.144594	1	1	1.52745e-246
Rps14	1.53333e-242	0.156996	1	1	3.06665e-239
Rps27	1.90052e-237	0.142811	1	1	3.80103e-234
Ppia	1.468e-233	0.126236	1	1	2.93601e-230
mt-Co3	1.51117e-233	0.170506	1	1	3.02234e-230
Tmsb4x	8.96747e-233	0.138378	1	1	1.79349e-229
mt-Co1	1.31479e-230	0.167775	1	1	2.62958e-227
mt-Co2	1.75591e-228	0.16251	1	1	3.51183e-225
mt-Nd1	3.0537e-228	0.171511	1	1	6.1074e-225
Ptma	6.2479e-228	0.139089	1	1	1.24958e-224
mt-Cytb	7.36568e-228	0.173963	1	1	1.47314e-224
Cryab	7.68905e-224	0.137598	1	1	1.53781e-220
mt-Nd4	3.44778e-223	0.165187	1	1	6.89557e-220
Cox4i1	2.26706e-220	0.117889	1	1	4.53413e-217
H3f3b	1.22225e-216	0.108596	1	1	2.4445e-213
Selenok	1.02366e-215	0.108748	1	1	2.04731e-212
Rps23	1.25066e-211	0.138084	1	1	2.50133e-208
Cst3	7.76099e-203	0.218434	1	1	1.5522e-199
Itm2b	6.73323e-199	0.101279	1	1	1.34665e-195
mt-Nd2	9.32963e-198	0.156455	1	1	1.86593e-194
Rpl37a	3.70502e-196	0.133567	1	1	7.41003e-193
Gatm	1.01455e-192	0.12782	1	1	2.0291e-189
Rpl26	2.45736e-189	0.104842	1	1	4.91471e-186
Mbp	6.40221e-189	0.116747	1	1	1.28044e-185
Slk	1.17265e-186	-0.115861	1	1	2.3453e-183
Ttr	1.42599e-184	0.166893	1	1	2.85198e-181
Apoe	1.50257e-183	0.233235	1	1	3.00514e-180
Rpl41	1.26328e-182	0.121132	1	1	2.52657e-179
Cnp	4.64763e-179	0.104648	1	1	9.29525e-176
Cd81	5.5422e-178	0.11181	1	1	1.10844e-174
Rpl38	1.177e-175	0.122683	1	1	2.354e-172
Cox7c	1.46409e-166	0.120416	1	1	2.92818e-163
Stmn1	2.35274e-147	0.108736	1	1	4.70547e-144
Dbndd2	7.95162e-147	0.100163	1	1	1.59032e-143
Ckb	1.11334e-140	0.109834	1	1	2.22668e-137
Car2	9.46507e-139	0.112303	1	1	1.89301e-135
Birc2	5.36928e-134	-0.131892	0.999	1	1.07386e-130
Cd9	6.19515e-131	0.14603	1	1	1.23903e-127
2022-09-04	6.55133e-125	0.102731	1	1	1.31027e-121
Actb	1.27917e-124	0.119533	1	1	2.55834e-121
Sash1	3.55992e-107	-0.101722	1	1	7.11985e-104
Mt1	3.61244e-95	0.136216	1	1	7.22488e-92
Ccp110	4.87754e-87	-0.119629	1	1	9.75508e-84
Dst	5.03795e-82	-0.109268	1	1	1.00759e-78
Clmn	1.98954e-81	-0.132814	1	1	3.97909e-78
Pcsk1n	1.94612e-74	0.100892	1	1	3.89224e-71
Apod	2.46081e-72	0.110672	1	1	4.92162e-69
C1qb	1.36322e-63	0.216549	0.993	0.98	2.72645e-60
Efcab14	4.53181e-63	-0.103904	1	1	9.06363e-60
Cd63	4.0323e-61	0.104898	1	1	8.0646e-58
Usp31	9.91794e-61	-0.106552	1	1	1.98359e-57
Hmgcs1	9.1958e-57	-0.160535	1	1	1.83916e-53
7630403G23Rik	1.04048e-55	0.132655	0.226	0.555	2.08097e-52
Spock2	1.25259e-55	0.116994	1	1	2.50517e-52
Taf1d	1.31064e-51	0.112257	1	1	2.62127e-48
Ptgds	5.92921e-51	0.131524	1	1	1.18584e-47
Mir99ahg	1.71193e-48	0.102101	1	1	3.42386e-45
Hexb	3.90677e-48	0.202633	1	1	7.81353e-45
C4b	3.19941e-47	0.197354	0.997	0.992	6.39883e-44
Ecrg4	6.31047e-47	0.169743	0.444	0.732	1.26209e-43
Cav2	9.73598e-46	0.100149	1	1	1.9472e-42
Rgs1	3.13877e-45	0.128656	0.423	0.78	6.27754e-42
Nfkbia	6.34291e-45	0.117939	1	1	1.26858e-41
Ctss	3.57002e-44	0.261806	0.92	0.9	7.14004e-41
Klf2	1.06289e-43	0.127714	0.358	0.695	2.12579e-40
Efhd2	1.82975e-41	0.113805	0.987	0.99	3.65951e-38
Pdap1	8.01354e-38	0.112297	1	1	1.60271e-34
Fam102a	2.59084e-37	0.102555	1	1	5.18169e-34
Gas7	1.16116e-36	-0.102445	1	1	2.32232e-33
Creg1	1.24887e-32	0.107815	1	1	2.49773e-29
Clic1	2.27987e-32	0.126835	0.99	0.944	4.55973e-29
Jup	7.44614e-31	0.110281	1	1	1.48923e-27
Ctnnal1	1.48342e-30	0.127201	1	1	2.96684e-27
Vcam1	6.33146e-30	0.104707	0.835	0.839	1.26629e-26
Msn	4.31914e-28	0.106328	0.999	0.995	8.63828e-25
Mageh1	4.48405e-28	0.126556	1	1	8.96809e-25
Rbmx	5.14813e-28	0.10373	1	1	1.02963e-24
Agpat5	8.28446e-28	0.100556	1	1	1.65689e-24
Cd74	9.00394e-27	0.205806	0.517	0.752	1.80079e-23
Hba-a2	6.06776e-26	0.134171	0.292	0.561	1.21355e-22
Lyz2	3.98325e-25	0.115857	0.391	0.688	7.96649e-22
2022-03-02	1.23296e-24	0.121672	1	1	2.46592e-21
Phlda1	1.65688e-24	0.141433	1	1	3.31376e-21
Cd52	2.01217e-24	0.143829	0.893	0.874	4.02434e-21
Rab33a	1.32789e-23	0.113377	1	1	2.65578e-20
Camk1	2.00208e-22	0.100776	1	1	4.00417e-19
Id2	2.63643e-22	0.10049	0.998	1	5.27286e-19
Rnase4	4.73207e-22	0.13377	0.585	0.801	9.46414e-19
Metrn	1.16357e-21	0.146319	1	1	2.32714e-18
Spice1	1.79879e-19	0.155238	1	1	3.59758e-16
Laptm5	3.43808e-19	0.189683	0.871	0.866	6.87616e-16
Mfge8	1.61705e-18	0.10553	1	1	3.2341e-15
Fancc	1.62906e-18	0.106261	1	1	3.25811e-15
H2-K1	2.60261e-18	0.216653	0.998	0.993	5.20522e-15
Fcer1g	8.38223e-18	0.29567	0.798	0.783	1.67645e-14
Ccl12	1.26101e-17	0.148781	0.999	1	2.52202e-14
Ccl3	1.57078e-17	0.128494	0.51	0.738	3.14155e-14
Meis2	1.81149e-17	0.104773	0.998	0.995	3.62298e-14
Csf1r	2.8754e-16	0.273096	0.746	0.729	5.7508e-13
Rgs10	5.58296e-16	0.220958	0.996	0.952	1.11659e-12
Slc1a3	5.82724e-16	0.140847	1	1	1.16545e-12
Sirpa	6.25893e-16	0.102027	0.994	0.966	1.25179e-12
Bin2	9.72158e-16	0.125321	0.792	0.82	1.94432e-12
Ltc4s	1.02308e-15	0.151484	0.727	0.672	2.04617e-12
Egr1	3.59369e-15	0.114505	0.961	0.874	7.18738e-12
Tyrobp	6.34093e-15	0.224748	0.856	0.888	1.26819e-11
Chchd10	7.33876e-14	0.144238	1	1	1.46775e-10
Abca8a	3.4221e-13	0.116987	1	1	6.84419e-10
Gpr34	3.64927e-12	0.22294	0.626	0.658	7.29855e-09
Hspa1a	4.30819e-11	0.111871	1	1	8.61638e-08
Gm42756	9.33198e-11	0.152584	0.778	0.72	1.8664e-07
Grasp	3.0937e-10	0.122301	1	0.988	6.1874e-07
Mt3	5.52346e-09	0.140895	1	1	1.10469e-05
Ly86	1.02126e-08	0.194078	0.744	0.755	2.04252e-05
Tmem59l	1.2052e-08	0.160742	0.551	0.671	2.41039e-05
C1qc	2.33881e-08	0.222786	0.755	0.818	4.67762e-05
Rtn2	3.39351e-08	0.124249	1	1	6.78701e-05
Dusp1	4.39818e-08	0.221661	1	0.987	8.79636e-05
Bmp2k	7.05226e-08	0.141022	1	1	0.000141045
Ier5	1.67825e-07	0.14962	0.966	0.953	0.00033565
Ctsc	2.02749e-07	0.11798	0.575	0.808	0.000405497
Serpine2	5.37199e-07	0.123875	0.833	0.934	0.0010744
Ier2	8.97246e-07	0.182103	0.995	0.907	0.00179449
Ndrg2	9.57503e-07	0.132144	1	1	0.00191501
Hbb-bt	2.23186e-06	0.210964	0.555	0.69	0.00446372
Hbb-bs	2.30872e-06	0.125929	0.999	1	0.00461744
Slc1a2	3.71874e-06	0.25406	1	1	0.00743749
B2m	3.87507e-06	0.122768	0.998	1	0.00775015
Olfml3	4.63037e-06	0.181161	0.767	0.785	0.00926073
Junb	7.59125e-06	0.134035	0.617	0.836	0.0151825
Gng10	1.23063e-05	0.131434	1	1	0.0246125
S100b	1.8441e-05	0.221766	1	1	0.036882
Fcrls	1.97426e-05	0.236941	0.546	0.608	0.0394853
Selplg	3.2185e-05	0.185406	0.663	0.7	0.06437
Gm33727	6.4075e-05	0.120396	1	1	0.12815
P2ry12	7.1891e-05	0.216075	0.619	0.689	0.143782
Trem2	7.96573e-05	0.248818	0.598	0.664	0.159315
H2-D1	9.5245e-05	0.220304	0.958	0.974	0.19049
S100a6	0.000101777	0.123837	1	1	0.203555
Ctsh	0.000152479	0.113611	0.571	0.725	0.304958
Cpe	0.000170259	0.163482	1	1	0.340517
Cd68	0.000251608	0.150296	0.615	0.671	0.503216
Ptms	0.00048879	0.153205	1	1	0.97758
Snca	0.000795687	0.184942	0.995	1	1
Cx3cr1	0.00120767	0.149011	0.655	0.8	1
Cyba	0.00138267	0.118503	0.507	0.697	1
Aldoc	0.00149575	0.203317	1	1	1
Spi1	0.00212095	0.103097	0.729	0.753	1
G0s2	0.00362977	0.115694	1	1	1
Aif1	0.00745605	0.141234	0.755	0.884	1
Fos	0.007801	0.188692	0.864	0.881	1
Itgb5	0.00851046	0.121588	0.923	0.963	1
C1qa	0.0195321	0.217153	0.937	0.955	1
Fcgr3	0.0209844	0.110555	0.549	0.672	1
Ly6e	0.0234236	0.155822	1	1	1
Hba-a1	0.0242501	0.286918	0.811	0.855	1
Ldhb	0.0266732	0.152666	1	1	1
Ccl4	0.0278173	0.131672	0.551	0.699	1
Adgrv1	0.0431578	0.122215	1	1	1
Tnfrsf12a	0.0443278	0.102366	1	1	1
Sparcl1	0.0602524	0.158881	1	1	1
Atp1a2	0.0788424	0.100054	1	1	1
Pantr1	0.0991073	0.137641	1	1	1
Ntsr2	0.137956	0.146697	1	1	1
Btg1	0.166014	0.138255	1	1	1
Btg2	0.198549	0.153931	0.989	0.977	1
Nnat	0.313329	0.128673	1	1	1
Rpl12	0.319166	0.121848	1	1	1
Tmsb10	0.324747	0.15239	1	1	1
Gsto1	0.362941	0.10196	0.996	0.987	1
Cd59a	0.444743	0.109516	1	1	1
Gm3764	0.445701	0.123767	1	1	1
Gpm6a	0.447258	0.115475	1	1	1
Ifitm3	0.509994	0.111493	1	1	1
Cdkn1b	0.602297	0.122659	1	1	1
Nr4a1	0.724615	0.1463	1	0.974	1
Clu	0.734576	0.231163	1	1	1
Cldn10	0.738172	0.170651	1	1	1
Syngr1	0.893509	0.159061	1	1	1
Cd53	0.976376	0.161305	0.471	0.604	1

## Sheet: DAO vs MOL2
Likelihood-ratio test for single cell feature expression, (McDavid et al., Bioinformatics, 2013)
	p_val	avg_log2FC	pct.1	pct.2	p_val_adj
S100b	4.24132e-173	0.62703	1	1	8.48263e-170
Pmp22	3.18814e-170	0.460516	1	1	6.37628e-167
Selenop	3.80008e-134	0.385702	1	1	7.60016e-131
Plin3	1.42302e-23	0.380266	1	1	2.84604e-20
Enpp6	1.91233e-90	0.371571	0.999	1	3.82466e-87
Slco3a1	9.00762e-84	0.356612	1	1	1.80152e-80
Ldhb	9.43127e-57	0.327362	1	1	1.88625e-53
Fcer1g	0.0168464	0.302906	0.798	0.946	1
Snca	0.000360907	0.300134	0.995	1	0.721814
Csf1r	0.121259	0.2987	0.746	0.885	1
Spock3	3.36592e-122	0.291129	1	1	6.73184e-119
Hapln2	1.24062e-124	0.286919	1	1	2.48123e-121
Selplg	0.623237	0.266057	0.663	0.834	1
Cd59a	3.65668e-66	0.264033	1	1	7.31336e-63
C1qc	0.00204917	0.259519	0.755	0.938	1
Tyrobp	1.17804e-06	0.259012	0.856	0.953	0.00235608
H2-K1	0.00111744	0.258143	0.998	0.999	1
Trem2	0.00354	0.258046	0.598	0.864	1
Dusp1	0.106867	0.25537	1	0.999	1
Gpr34	0.236456	0.255131	0.626	0.859	1
Rgs10	0.897127	0.252956	0.996	0.987	1
Anln	8.49912e-10	0.252339	1	1	1.69982e-06
C4b	3.82047e-66	0.246432	0.997	1	7.64094e-63
P2ry12	0.0142768	0.246228	0.619	0.874	1
Fos	5.83244e-15	0.246186	0.864	0.98	1.16649e-11
Ctss	4.05162e-25	0.246065	0.92	0.984	8.10324e-22
H2-D1	0.674065	0.244049	0.958	0.994	1
Tmsb10	1.26872e-07	0.244004	1	1	0.000253745
C1qa	0.876075	0.239682	0.937	0.989	1
Cd74	2.49421e-79	0.238768	0.517	0.939	4.98842e-76
Cpd	1.38391e-33	0.238244	1	1	2.76782e-30
Fcrls	0.00261202	0.234519	0.546	0.782	1
Ly86	0.000271814	0.231559	0.744	0.823	0.543628
Ptms	1.52989e-06	0.224934	1	1	0.00305979
S100a6	0.0147971	0.22368	1	1	1
Clu	2.80138e-26	0.221856	1	1	5.60277e-23
Ecrg4	2.93945e-109	0.221125	0.444	0.947	5.8789e-106
Ier2	0.442984	0.218623	0.995	0.989	1
Syngr1	4.28692e-05	0.216015	1	1	0.0857384
Tmem59l	4.29201e-49	0.215645	0.551	0.85	8.58401e-46
Gstm1	7.57682e-17	0.215094	1	1	1.51536e-13
Slc1a3	2.08941e-41	0.215094	1	1	4.17883e-38
Laptm5	0.00151836	0.213581	0.871	0.947	1
Serpinb1a	1.73274e-51	0.211133	1	1	3.46547e-48
Ctnnal1	2.37341e-60	0.210724	1	1	4.74681e-57
Fancc	4.39054e-44	0.208808	1	1	8.78108e-41
Slc1a2	2.24309e-37	0.208316	1	1	4.48619e-34
Olfml3	0.158424	0.206044	0.767	0.844	1
Prrg1	1.36375e-05	0.204257	1	1	0.0272751
2022-03-02	7.35691e-46	0.204204	1	1	1.47138e-42
Adgrv1	0.281482	0.203497	1	1	1
Chchd10	2.72121e-46	0.20256	1	1	5.44241e-43
Mageh1	7.27644e-49	0.198992	1	1	1.45529e-45
Junb	4.47475e-14	0.196672	0.617	0.941	8.94949e-11
C1qb	4.8656e-37	0.196502	0.993	0.997	9.73121e-34
Bmp2k	1.60569e-18	0.192825	1	1	3.21138e-15
Mgst3	8.90624e-06	0.191565	1	1	0.0178125
Nacc2	0.000562869	0.190033	1	1	1
Ly6e	5.90354e-06	0.188798	1	1	0.0118071
Mvb12b	2.3932e-117	0.187808	1	1	4.7864e-114
Hspa1a	2.10717e-44	0.187552	1	1	4.21435e-41
Macf1	3.01664e-12	0.18719	1	1	6.03327e-09
Rftn2	2.1188e-121	0.186635	1	1	4.2376e-118
Aif1l	0.0834986	0.186434	1	1	1
Itgb4	0.0726364	0.186072	1	1	1
Rnd2	2.46686e-119	0.18556	1	1	4.93372e-116
Mtss1	0.185376	0.185018	1	1	1
Rasgrp3	3.26167e-08	0.184889	0.999	0.999	6.52335e-05
Metrn	8.33705e-71	0.184075	1	1	1.66741e-67
Aif1	0.723488	0.183949	0.755	0.952	1
Gm33727	1.0106e-30	0.183026	1	1	2.02121e-27
Dusp15	5.15503e-44	0.181907	1	1	1.03101e-40
Hexb	9.9442e-29	0.181678	1	1	1.98884e-25
Ntsr2	5.67348e-45	0.180559	1	1	1.1347e-41
Btg2	7.46748e-12	0.180259	0.989	0.993	1.4935e-08
B2m	3.4697e-07	0.17996	0.998	0.998	0.00069394
Ptpre	3.13693e-26	0.17979	1	1	6.27386e-23
Pdlim1	0.0207549	0.178384	1	1	1
Klf2	8.9588e-83	0.177813	0.358	0.861	1.79176e-79
Ier5	3.9163e-16	0.177278	0.966	0.99	7.8326e-13
Mir99ahg	2.83444e-21	0.177196	1	1	5.66888e-18
Btg1	6.23731e-05	0.176281	1	1	0.124746
Dctn4	0.010187	0.175954	1	1	1
Klk6	1.44713e-154	0.174316	0.981	0.91	2.89426e-151
Pnn	7.90711e-73	0.172436	1	1	1.58142e-69
Ccl12	0.00079407	0.171927	0.999	1	1
Nnat	0.00233463	0.171315	1	1	1
Aldoc	1.13424e-33	0.17111	1	1	2.26849e-30
Cd68	5.35377e-06	0.170741	0.615	0.882	0.0107075
Cd53	1.8051e-14	0.170204	0.471	0.786	3.61019e-11
Kctd3	5.79437e-08	0.170038	1	1	0.000115887
Gpr137b	4.36105e-80	0.169525	0.999	1	8.7221e-77
Cdkn1c	3.39867e-193	0.16742	1	1	6.79734e-190
Acot1	1.83235e-14	0.167317	1	1	3.66469e-11
Mapre2	0.264415	0.166949	1	1	1
Cdk4	6.86899e-83	0.165382	1	1	1.3738e-79
Taf1d	7.11479e-101	0.164488	1	1	1.42296e-97
Ltc4s	0.0515098	0.163294	0.727	0.834	1
Tpm1	9.59453e-50	0.162749	1	1	1.91891e-46
Nfkbia	6.63359e-74	0.162681	1	1	1.32672e-70
Smox	4.99782e-29	0.162605	1	1	9.99563e-26
Gng10	6.98391e-28	0.162126	1	1	1.39678e-24
Nol4l	2.20904e-78	0.161549	1	1	4.41809e-75
Epb41l2	0.0102721	0.160533	1	1	1
St3gal5	0.00570904	0.159737	1	1	1
Cd52	1.68895e-11	0.159692	0.893	0.907	3.37789e-08
Cldn10	1.24948e-55	0.159189	1	1	2.49897e-52
Cx3cr1	7.10439e-13	0.156779	0.655	0.912	1.42088e-09
Agpat5	1.65675e-105	0.155924	1	1	3.3135e-102
Mt3	4.38565e-41	0.155659	1	1	8.77129e-38
Grasp	1.14004e-168	0.155517	1	0.999	2.28008e-165
Ccl4	7.36202e-11	0.155196	0.551	0.874	1.4724e-07
Crip2	0.0105023	0.155129	0.996	0.998	1
Gpd2	1.01073e-23	0.154312	0.999	1	2.02146e-20
Gadd45a	0.00547199	0.153668	1	1	1
Cab39l	5.22784e-12	0.153569	1	1	1.04557e-08
Itgb5	0.00650913	0.153094	0.923	0.983	1
Rapgef5	1.41585e-113	0.153038	1	1	2.8317e-110
Ccl3	1.20714e-32	0.15296	0.51	0.879	2.41429e-29
Clic1	1.88916e-08	0.151678	0.99	0.972	3.77832e-05
Paqr7	3.3077e-172	0.150977	1	1	6.61539e-169
Atp1a2	4.8813e-22	0.150818	1	1	9.76261e-19
Slc5a3	2.36002e-75	0.150307	1	1	4.72003e-72
Anxa5	4.23545e-31	0.150226	0.985	0.999	8.4709e-28
Ppp1r15a	5.38873e-46	0.150173	1	1	1.07775e-42
Ifi27l2a	2.20014e-94	0.150158	1	1	4.40027e-91
Rftn1	0.857105	0.149664	1	1	1
Gm12326	1.50018e-108	0.149313	1	1	3.00036e-105
Ctsl	3.07575e-32	0.149152	1	1	6.15149e-29
Ybx3	6.2759e-43	0.148664	1	1	1.25518e-39
Nr4a1	4.29718e-71	0.148538	1	1	8.59436e-68
Tmem38b	1.87466e-25	0.148415	1	1	3.74933e-22
Kif13b	2.14464e-94	0.147778	1	1	4.28928e-91
Fmnl2	1.03412e-51	0.147467	1	1	2.06824e-48
G0s2	2.28521e-46	0.14711	1	1	4.57043e-43
Rnase4	4.41594e-44	0.146719	0.585	0.918	8.83188e-41
A230009B12Rik	1.39684e-101	0.146398	0.272	0.858	2.79368e-98
Ifitm3	2.18093e-21	0.146116	1	1	4.36187e-18
Efhd2	1.90523e-72	0.146066	0.987	0.96	3.81046e-69
Matn4	3.13229e-47	0.145978	1	1	6.26459e-44
Klf6	1.67227e-31	0.145953	1	1	3.34454e-28
Nhp2	4.04284e-94	0.145401	1	1	8.08567e-91
Ccdc107	1.36049e-24	0.145178	1	1	2.72098e-21
Spice1	1.45829e-102	0.145081	1	1	2.91658e-99
Rgs1	3.40353e-74	0.143345	0.423	0.887	6.80706e-71
Apbb2	0.00220579	0.143058	1	1	1
Creg1	3.94021e-96	0.142861	1	1	7.88042e-93
Hba-a1	2.29315e-20	0.142753	0.811	0.93	4.58629e-17
Hip1	1.80728e-44	0.142134	1	1	3.61457e-41
Zfp36	0.147069	0.141935	1	1	1
Atf4	7.30573e-39	0.141742	1	1	1.46115e-35
Gm42756	1.04497e-51	0.141646	0.778	0.81	2.08995e-48
Fam131b	5.65865e-23	0.14076	1	1	1.13173e-19
Ctsh	1.04499e-26	0.14064	0.571	0.896	2.08999e-23
Meis2	2.31499e-17	0.140559	0.998	0.997	4.62998e-14
Pdap1	1.13343e-61	0.140482	1	1	2.26686e-58
Rab33a	2.34589e-82	0.140341	1	1	4.69177e-79
Tns3	7.57958e-14	0.138526	1	1	1.51592e-10
Pcolce2	0.000326592	0.138113	1	1	0.653184
Ctsc	8.32384e-17	0.137969	0.575	0.909	1.66477e-13
Sat1	2.77724e-21	0.13741	0.999	1	5.55447e-18
Tulp3	4.41335e-58	0.136686	0.997	1	8.82671e-55
Fam102a	8.05943e-126	0.136491	1	1	1.61189e-122
Adk	0.000296056	0.13602	1	1	0.592111
Ly6g6f	1.39076e-18	0.135699	1	1	2.78153e-15
Fgf1	7.89812e-30	0.13448	1	1	1.57962e-26
Fcgr3	6.48439e-10	0.13443	0.549	0.828	1.29688e-06
Kcnq1ot1	0.00690508	0.134319	1	1	1
Lyz2	4.60895e-47	0.13392	0.391	0.869	9.21791e-44
Nde1	5.83695e-26	0.133432	1	1	1.16739e-22
Bin2	9.74359e-05	0.133369	0.792	0.882	0.194872
Cst3	1.84326e-61	0.133186	1	1	3.68652e-58
Cyba	4.1839e-20	0.133176	0.507	0.877	8.36781e-17
Myo1e	1.77077e-103	0.132716	0.997	0.999	3.54154e-100
Serpine2	5.67305e-27	0.132496	0.833	0.984	1.13461e-23
Apod	1.75319e-83	0.132493	1	1	3.50637e-80
Ttr	4.03431e-90	0.132267	1	1	8.06862e-87
Rbmx	7.39229e-58	0.132098	1	1	1.47846e-54
Gpm6a	0.0819173	0.131648	1	1	1
Cyfip1	6.13878e-41	0.131321	1	1	1.22776e-37
Gng11	4.79643e-34	0.130859	1	1	9.59287e-31
Vat1	2.15181e-48	0.130713	1	1	4.30362e-45
Ivns1abp	1.79562e-43	0.130257	1	1	3.59123e-40
Bex2	2.96855e-06	0.129971	1	1	0.0059371
Slc25a27	0.426462	0.129889	1	1	1
Mfge8	4.84724e-28	0.129779	1	1	9.69449e-25
Tppp3	1.76525e-41	0.129359	1	1	3.5305e-38
Flot1	2.87498e-75	0.129299	0.994	0.999	5.74996e-72
Igfbp2	1.5042e-71	0.129265	0.994	1	3.0084e-68
Pla2g4a	1.168e-15	0.12873	1	1	2.336e-12
Acaca	1.58735e-25	0.127738	1	1	3.17471e-22
Pigt	9.6577e-63	0.127184	1	1	1.93154e-59
Cdkn1b	1.00142e-78	0.126378	1	1	2.00284e-75
Plat	9.51399e-47	0.126193	1	1	1.9028e-43
Sox2	1.14777e-52	0.126177	1	1	2.29555e-49
Camk1	7.03158e-70	0.125424	1	1	1.40632e-66
Sparc	2.25246e-10	0.125414	1	1	4.50491e-07
6330403K07Rik	1.58e-146	0.125346	1	1	3.16e-143
Lmna	0.183219	0.125213	1	1	1
Msn	2.75584e-25	0.12487	0.999	1	5.51168e-22
Mink1	1.11999e-81	0.124321	1	1	2.23998e-78
Epdr1	6.86771e-90	0.124038	1	1	1.37354e-86
Samd4b	4.13141e-24	0.123495	1	1	8.26283e-21
Plpp2	0.0715596	0.122918	1	1	1
Atf3	1.33959e-07	0.122804	0.953	0.931	0.000267918
Tanc2	1.26278e-126	0.122754	1	1	2.52556e-123
Ephb1	9.08807e-80	0.122579	1	1	1.81761e-76
Marcks	0.000730867	0.122576	1	1	1
Hnrnpa1	1.05125e-43	0.122453	1	1	2.1025e-40
Ntrk2	2.40727e-52	0.122361	1	1	4.81453e-49
Gsto1	4.05973e-28	0.121766	0.996	1	8.11946e-25
Pnp	0.00175461	0.121763	1	1	1
Bace1	8.33894e-20	0.121518	1	1	1.66779e-16
Cspg5	2.13719e-07	0.121249	1	1	0.000427438
Shisa5	7.26247e-06	0.121057	1	1	0.0145249
Txn1	6.68218e-46	0.12095	1	1	1.33644e-42
Id2	0.000566028	0.120822	0.998	0.999	1
Egr1	1.47925e-05	0.12064	0.961	0.94	0.029585
Bhlhe41	3.84818e-20	0.120209	0.993	1	7.69637e-17
Cpe	5.49031e-46	0.119804	1	1	1.09806e-42
Gm3764	1.0755e-06	0.119787	1	1	0.00215101
Cav2	1.42278e-06	0.119623	1	0.999	0.00284557
Rcbtb1	3.102e-54	0.119403	1	1	6.204e-51
Sirpa	2.45759e-19	0.119137	0.994	0.941	4.91518e-16
Stk39	2.16078e-68	0.118757	1	1	4.32156e-65
P2ry13	1.69939e-71	0.118593	0.968	0.834	3.39877e-68
Mtus1	1.41491e-27	0.118502	1	1	2.82982e-24
Cadm2	2.45815e-05	0.118502	1	1	0.0491631
Usp30	7.69726e-126	0.118208	1	1	1.53945e-122
Hip1r	7.07057e-21	0.1177	1	1	1.41411e-17
Luc7l3	2.61795e-66	0.117584	1	1	5.23589e-63
Map1b	7.25795e-33	0.117522	1	1	1.45159e-29
Emilin2	0.000498677	0.117469	1	1	0.997354
Arhgap5	2.17516e-39	0.116796	1	1	4.35032e-36
Lag3	4.79459e-08	0.1162	0.488	0.807	9.58917e-05
Sorl1	0.00159139	0.115989	1	1	1
Lbh	0.921251	0.115816	0.999	1	1
1700063D05Rik	2.02258e-10	0.115732	0.989	1	4.04516e-07
Adipor2	9.54232e-47	0.115599	1	1	1.90846e-43
Tra2a	2.02906e-98	0.115469	1	1	4.05812e-95
Polr3h	8.60869e-66	0.11518	1	1	1.72174e-62
Cyfip2	4.6208e-65	0.115057	1	1	9.24159e-62
Far1	1.45142e-66	0.114797	1	1	2.90284e-63
Fkbp15	0.0466734	0.114289	1	1	1
Wasf1	7.06169e-13	0.113814	1	1	1.41234e-09
Col9a3	6.52698e-51	0.113482	1	1	1.3054e-47
A230001M10Rik	2.9621e-48	0.113433	1	1	5.92419e-45
Olfr889	5.94016e-25	0.113326	0.635	0.865	1.18803e-21
7630403G23Rik	1.8775e-118	0.113041	0.226	0.733	3.75499e-115
Unc93b1	4.31347e-37	0.112645	1	1	8.62694e-34
Etv1	8.9973e-30	0.112425	1	1	1.79946e-26
Ostf1	3.99404e-76	0.112417	1	1	7.98808e-73
Nbas	3.38657e-132	0.112351	1	1	6.77314e-129
Jup	2.84983e-104	0.111786	1	1	5.69967e-101
Gpr62	9.92103e-34	0.111756	1	1	1.98421e-30
Agmo	8.95962e-84	0.111611	1	1	1.79192e-80
Cotl1	9.0638e-13	0.111452	1	1	1.81276e-09
Ldlrad4	3.26363e-98	0.111439	1	1	6.52726e-95
Shtn1	1.77487e-42	0.111183	1	1	3.54973e-39
Tubb2a	3.84836e-24	0.110907	0.997	0.998	7.69671e-21
Fah	8.82028e-54	0.110681	1	1	1.76406e-50
Dlg1	6.96331e-104	0.110447	1	1	1.39266e-100
Csmd3	4.797e-104	0.110344	1	1	9.59401e-101
Uchl1	1.40409e-77	0.110153	1	1	2.80818e-74
Clasp2	5.01231e-23	0.109624	1	1	1.00246e-19
Phlda1	1.05563e-94	0.10962	1	1	2.11125e-91
Fcgr1	6.30813e-68	0.109331	1	1	1.26163e-64
Cd14	0.750218	0.109123	0.624	0.828	1
Ube2i	2.22653e-75	0.109051	1	1	4.45307e-72
Fam171a1	0.00108963	0.108502	1	1	1
Ifngr1	7.02474e-72	0.108262	1	1	1.40495e-68
Ankhd1	2.17158e-70	0.108249	1	1	4.34315e-67
Efr3b	2.38781e-217	0.108221	1	1	4.77561e-214
Sparcl1	6.15828e-69	0.108218	1	1	1.23166e-65
Shisa8	0.000902539	0.108065	1	1	1
Ugdh	0.0946328	0.108044	1	1	1
Mef2a	1.54213e-76	0.107845	1	1	3.08426e-73
Paqr6	3.57868e-21	0.107727	1	1	7.15736e-18
Tapbp	1.92802e-10	0.107673	1	1	3.85604e-07
Rpl12	1.47114e-25	0.107573	1	1	2.94228e-22
Dnah14	0.219551	0.107501	1	1	1
Ldlrad3	2.8589e-50	0.107196	1	1	5.7178e-47
Zyx	6.28785e-37	0.107186	1	1	1.25757e-33
Idi1	0.0586777	0.106905	1	1	1
Per3	9.96838e-114	0.106851	1	1	1.99368e-110
Gipc1	4.5625e-58	0.106804	1	1	9.12501e-55
Scrg1	8.65442e-62	0.106488	1	1	1.73088e-58
Cdh20	1.67123e-49	0.106391	1	1	3.34247e-46
Hbb-bt	3.32277e-51	0.106314	0.555	0.872	6.64554e-48
Srsf6	4.35499e-55	0.106127	1	1	8.70998e-52
Spock2	0.112337	0.10602	1	1	1
B3galt5	0.253917	0.105571	1	1	1
Nppc	1.67908e-21	0.105547	1	1	3.35815e-18
Slc39a1	1.19053e-21	0.105443	1	1	2.38107e-18
Lair1	2.48917e-16	0.10543	0.869	0.851	4.97835e-13
F11r	0.0839901	0.105286	0.62	0.856	1
Ttyh2	0.367631	0.105098	1	1	1
Auts2	2.78204e-109	0.105034	1	1	5.56409e-106
Socs3	1.38478e-109	0.104839	0.974	0.823	2.76956e-106
Cbx3	0.474469	0.10477	1	1	1
Pdcd4	1.4776e-30	0.104541	1	1	2.9552e-27
Tmem176b	6.59505e-13	0.104441	0.996	0.997	1.31901e-09
Nkain4	0.29638	0.104425	1	1	1
Mmd2	2.10042e-27	0.104355	1	1	4.20085e-24
Eml1	4.39497e-32	0.104235	1	1	8.78993e-29
Iqsec1	0.000608005	0.104211	1	1	1
Pam	0.120996	0.104082	1	1	1
Inpp5f	0.0744829	0.104041	1	1	1
Fabp7	9.6529e-27	0.103744	1	1	1.93058e-23
Nap1l3	9.63245e-33	0.103688	1	1	1.92649e-29
Tnfrsf12a	1.57374e-14	0.103614	1	1	3.14748e-11
Tmem121	1.46276e-57	0.10325	1	1	2.92552e-54
4930506C21Rik	4.42886e-24	0.103196	1	1	8.85771e-21
Cyp2j12	1.29659e-53	0.10285	1	1	2.59317e-50
Adamts4	1.66697e-104	0.102673	1	1	3.33395e-101
Gpx1	2.06426e-64	0.102511	1	1	4.12853e-61
Vcam1	0.000546763	0.102172	0.835	0.915	1
Prim2	1.11879e-34	0.102139	1	1	2.23758e-31
Txnip	6.69928e-14	0.101803	0.759	0.895	1.33986e-10
Gngt2	0.368764	0.101513	0.887	0.89	1
Marf1	6.20976e-42	0.101039	1	1	1.24195e-38
Gigyf1	1.24881e-23	0.100249	1	1	2.49762e-20
Spi1	0.0398196	0.100235	0.729	0.806	1
Dclk1	3.51639e-81	0.100097	0.974	0.996	7.03278e-78
Peli1	1.65053e-55	0.100015	1	1	3.30107e-52
Man1a	8.84849e-49	-0.101197	1	1	1.7697e-45
Phyhipl	1.27241e-175	-0.103404	1	1	2.54481e-172
Lpar1	1.57348e-123	-0.10748	1	1	3.14696e-120
Bfsp2	1.27034e-50	-0.10947	1	1	2.54069e-47
Tmod1	1.397e-90	-0.111216	1	1	2.79399e-87
Thbs3	2.00907e-132	-0.111514	1	1	4.01815e-129
C030029H02Rik	2.0517e-68	-0.113358	1	1	4.1034e-65
Lgi3	5.90861e-169	-0.117036	1	1	1.18172e-165
Sh3gl3	4.9644e-60	-0.120855	1	1	9.92879e-57
Zfp960	2.26458e-18	-0.12097	0.587	0.945	4.52915e-15
Prickle1	9.63717e-154	-0.144714	1	1	1.92743e-150
Ccp110	3.40847e-113	-0.157572	1	1	6.81694e-110
Clmn	1.59944e-136	-0.179812	1	1	3.19887e-133
Plekha1	1.46742e-93	-0.180134	1	1	2.93485e-90
Synpr	1.46787e-184	-0.194306	0.991	1	2.93574e-181
Il33	1.39907e-102	-0.236571	1	1	2.79815e-99

## Sheet: DAO vs MOL3,4
Likelihood-ratio test for single cell feature expression, (McDavid et al., Bioinformatics, 2013)
	p_val	avg_log2FC	pct.1	pct.2	p_val_adj
Spock3	0	-0.472279	1	1	0
Usp31	0	-0.469081	1	1	0
Pmp22	0	-0.86729	1	1	0
Rapgef5	0	-0.339805	1	1	0
Ckb	0	0.225048	1	1	0
Selenop	0	-0.660437	1	1	0
Hapln2	0	-0.453345	1	1	0
Ptgds	0	0.676073	1	1	0
Cd63	0	0.458278	1	1	0
Gstp1	0	0.327883	1	1	0
Cd9	0	0.318636	1	1	0
Btbd16	0	0.299275	0.996	0.997	0
Kif21b	0	0.207458	1	1	0
Rap1gap	0	0.111541	1	1	0
Gjb1	0	-0.197092	1	1	0
Fgfrl1	0	-0.173648	1	1	0
Opalin	0	0.478709	1	1	0
Kit	0	0.107018	1	1	0
Ftl1	0	0.166224	1	1	0
Slc5a3	0	-0.143739	1	1	0
Ptma	0	0.192935	1	1	0
Dnah14	0	-0.284962	1	1	0
Cd81	0	0.192243	1	1	0
Mgat5	0	0.126891	1	1	0
Plekhh2	0	-0.101448	1	1	0
Slc5a11	0	-0.187154	1	1	0
Spock2	0	0.141928	1	0.965	0
Kank1	2.4122e-305	0.115006	1	1	4.8244e-302
Enpp6	8.11667e-304	-0.870756	0.999	1	1.62333e-300
Dpysl5	8.99908e-304	-0.161699	1	1	1.79982e-300
Crybg3	6.76485e-303	-0.184634	1	1	1.35297e-299
Mvb12b	1.17733e-302	-0.134856	1	1	2.35465e-299
Tril	4.81616e-302	0.100152	1	0.956	9.63233e-299
Adgrg1	1.2786e-300	0.185035	1	0.999	2.5572e-297
Ly6g6d	1.51592e-300	-0.200842	0.984	0.997	3.03183e-297
Bcat1	5.27105e-300	-0.31735	1	1	1.05421e-296
Dbi	7.43437e-300	0.19098	1	1	1.48687e-296
Cryab	1.89266e-298	0.18487	1	1	3.78532e-295
Arpc1a	1.51584e-295	0.196105	1	1	3.03169e-292
Cyp27a1	2.90058e-292	-0.217778	1	1	5.80116e-289
Sccpdh	3.33652e-289	-0.229928	1	1	6.67303e-286
H3f3b	3.48267e-288	0.126847	1	1	6.96534e-285
Apoe	4.12441e-288	0.425529	1	1	8.24883e-285
Cd59a	2.27939e-286	-0.49614	1	1	4.55878e-283
Il33	1.24259e-285	0.537529	1	0.999	2.48519e-282
Rpl13	8.05029e-284	0.156515	1	1	1.61006e-280
Serpinb1a	5.4393e-283	-0.37445	1	1	1.08786e-279
Cdk18	2.63503e-282	-0.177733	1	1	5.27005e-279
Adap1	4.1675e-282	-0.183604	1	1	8.335e-279
Emilin2	7.16095e-281	-0.120899	1	1	1.43219e-277
Paqr6	4.31745e-280	-0.184007	1	0.999	8.63491e-277
Efr3b	1.55015e-278	-0.15175	1	0.999	3.10029e-275
Ubb	1.7173e-278	0.132998	1	1	3.4346e-275
Mtss1	7.61202e-277	-0.161239	1	1	1.5224e-273
S100b	1.6317e-276	-0.919678	1	1	3.26339e-273
Shroom1	1.90069e-274	-0.183075	0.997	0.998	3.80137e-271
Grb14	2.11413e-274	0.258932	1	1	4.22826e-271
Rps27	9.85654e-273	0.146462	1	1	1.97131e-269
Serpind1	2.54796e-272	-0.288928	1	0.998	5.09592e-269
Mt1	7.42258e-272	0.331334	1	1	1.48452e-268
Hivep3	8.00051e-272	-0.130937	1	1	1.6001e-268
Rnd2	8.72663e-272	-0.449896	1	1	1.74533e-268
Maged2	1.01268e-270	-0.112036	0.997	0.993	2.02536e-267
Zdhhc20	8.3531e-269	-0.194606	1	1	1.67062e-265
Irs2	3.27445e-268	-0.100357	1	1	6.5489e-265
Carns1	5.08135e-265	-0.151763	1	1	1.01627e-261
Slco3a1	1.11592e-262	-0.524558	1	1	2.23185e-259
Rps29	5.22769e-262	0.145022	1	1	1.04554e-258
Pla2g4a	5.61383e-262	-0.353912	1	1	1.12277e-258
Rpl18a	2.13986e-258	0.13602	1	1	4.27972e-255
Tspan9	7.067e-257	-0.391252	1	1	1.4134e-253
Tox3	1.08997e-255	-0.118003	1	1	2.17994e-252
Mrps6	2.62677e-253	-0.227104	1	1	5.25354e-250
S100a13	3.89037e-253	-0.12562	1	1	7.78074e-250
Aif1l	1.4982e-252	-0.179315	1	1	2.99639e-249
Cpd	2.05834e-252	-0.222471	1	1	4.11667e-249
Acot7	3.65528e-252	-0.155279	1	1	7.31056e-249
Tppp3	4.32094e-252	-0.337166	1	1	8.64187e-249
Sema5a	1.25932e-251	-0.302387	1	1	2.51864e-248
Snx18	2.30444e-251	-0.148281	1	1	4.60888e-248
Etv1	1.44359e-250	-0.226908	1	1	2.88717e-247
Cpox	5.95281e-250	-0.2339	1	1	1.19056e-246
Mal	6.44035e-250	0.175158	1	1	1.28807e-246
Selenok	7.59014e-250	0.117205	1	1	1.51803e-246
Tln2	5.58347e-249	-0.293699	0.999	1	1.11669e-245
Cldn14	1.52015e-248	-0.19368	0.98	0.997	3.0403e-245
Lmna	2.15059e-248	-0.258418	1	1	4.30118e-245
Tspan2	2.06065e-247	0.198931	1	1	4.12131e-244
Slc25a10	2.82825e-247	-0.15299	1	1	5.6565e-244
Rps14	1.32209e-245	0.146246	1	1	2.64417e-242
Zcchc24	3.22923e-245	-0.158632	1	1	6.45845e-242
Ctnna2	9.94556e-245	-0.13562	1	1	1.98911e-241
Fcgr1	7.28842e-244	0.122191	1	0.998	1.45768e-240
Hmgcr	4.64e-242	-0.117612	1	1	9.27999e-239
Pdlim1	2.93015e-241	-0.238361	1	1	5.86031e-238
Chst2	1.57054e-239	-0.328606	1	1	3.14108e-236
mt-Nd4	2.03266e-239	0.166695	1	1	4.06532e-236
Mpped2	2.16379e-239	0.111219	1	1	4.32759e-236
Adssl1	2.2475e-239	-0.194163	1	1	4.495e-236
mt-Cytb	1.2371e-238	0.169163	1	1	2.47421e-235
Fads1	6.19214e-238	0.21717	1	1	1.23843e-234
Tmem144	1.70964e-236	-0.192175	1	1	3.41929e-233
Mgst3	3.15022e-236	-0.518169	1	1	6.30043e-233
Ly6g6f	3.30406e-236	-0.196804	1	1	6.60813e-233
Ywhaq	4.88126e-236	0.123249	1	1	9.76253e-233
2700046A07Rik	1.73545e-235	-0.367433	0.993	0.998	3.4709e-232
Sash1	2.07406e-235	-0.132564	1	1	4.14811e-232
Cst3	2.19695e-235	0.210194	1	1	4.39389e-232
mt-Co3	8.96115e-234	0.161643	1	1	1.79223e-230
Clgn	1.32703e-233	-0.231225	1	1	2.65406e-230
Pgbd5	4.4998e-233	-0.108543	0.984	0.999	8.99959e-230
Rpl37a	4.55967e-233	0.138163	1	1	9.11933e-230
Tspan17	5.84181e-233	-0.297489	1	1	1.16836e-229
Efcab14	1.41844e-231	-0.293561	1	1	2.83687e-228
Acy3	4.2637e-231	-0.250506	1	1	8.52739e-228
Fam131b	1.7627e-230	-0.169308	1	1	3.5254e-227
mt-Co1	2.02574e-230	0.160369	1	1	4.05148e-227
Rasgrp3	1.57564e-229	-0.3701	0.999	1	3.15128e-226
Csrp1	2.30515e-228	0.182502	1	1	4.6103e-225
Birc2	2.91394e-228	-0.131916	0.999	1	5.82787e-225
mt-Nd1	3.40537e-228	0.163621	1	1	6.81073e-225
Eif1	7.93872e-228	0.109921	1	1	1.58774e-224
Lgi3	8.35556e-228	0.186409	1	1	1.67111e-224
2022-09-08	1.72315e-227	-0.155189	1	1	3.44631e-224
Nacc2	4.2359e-227	-0.130364	1	1	8.47181e-224
Chadl	4.3954e-227	0.229145	1	1	8.7908e-224
Man1a	7.05981e-227	0.164364	1	1	1.41196e-223
Anln	2.17478e-226	-0.562255	1	1	4.34956e-223
Ccdc13	4.28485e-226	-0.12016	1	1	8.56969e-223
Vat1	6.37963e-225	-0.115166	1	1	1.27593e-221
Cnp	4.37326e-224	0.117249	1	1	8.74653e-221
Gltp	7.25597e-224	-0.155308	1	1	1.45119e-220
Sys1	1.13058e-223	-0.166479	1	1	2.26117e-220
mt-Co2	1.43186e-223	0.155872	1	1	2.86371e-220
Hcn2	2.53294e-223	-0.427186	1	1	5.06588e-220
2022-09-04	4.06536e-223	0.159672	1	1	8.13072e-220
Uchl1	1.31198e-222	-0.514331	1	1	2.62396e-219
Tsc22d4	2.53174e-222	0.12864	1	1	5.06349e-219
Paqr7	1.38004e-221	-0.165531	1	1	2.76008e-218
Rida	4.0535e-221	-0.266752	1	1	8.10701e-218
Plpp2	1.15286e-220	-0.140219	1	1	2.30572e-217
Faah	1.11718e-219	-0.134169	1	0.997	2.23436e-216
Mapre2	2.37847e-218	-0.315606	1	1	4.75694e-215
Barx2	6.68431e-218	-0.311136	1	0.995	1.33686e-214
Rtn2	1.15768e-217	0.291429	1	1	2.31536e-214
Desi1	1.13536e-216	0.188224	1	1	2.27071e-213
Fntb	3.72197e-216	-0.177545	1	1	7.44394e-213
mt-Nd2	1.19414e-215	0.152352	1	1	2.38828e-212
Hspa8	2.57937e-213	0.115746	1	1	5.15874e-210
Sh3kbp1	4.59338e-213	-0.205822	1	1	9.18675e-210
Bin1	5.42906e-212	0.13581	1	1	1.08581e-208
1700025G04Rik	9.70146e-212	-0.105005	0.945	0.996	1.94029e-208
Rpl26	9.99076e-212	0.117808	1	1	1.99815e-208
Ntrk2	5.98193e-211	0.197503	1	1	1.19639e-207
Rab34	1.63256e-210	0.101805	0.996	1	3.26511e-207
Gm12326	2.31053e-210	-0.16384	1	1	4.62106e-207
Tubb3	1.57695e-209	-0.184565	0.996	0.998	3.15391e-206
Begain	1.60307e-207	-0.153865	1	0.972	3.20614e-204
Pnmal2	2.47455e-207	0.140029	1	1	4.94909e-204
Paqr8	8.15303e-207	-0.152358	1	1	1.63061e-203
Gpd2	8.51599e-207	-0.150637	0.999	1	1.7032e-203
Rps23	2.14446e-206	0.125503	1	1	4.28891e-203
Itgb4	3.72442e-206	-0.204457	1	1	7.44884e-203
7630403G23Rik	2.92287e-205	0.155508	0.226	0.784	5.84573e-202
Dhcr24	5.11588e-205	-0.131699	1	1	1.02318e-201
Slc25a27	6.1543e-205	-0.287743	1	1	1.23086e-201
Rftn1	6.53402e-205	-0.224565	1	1	1.3068e-201
H2afj	3.52761e-204	0.127724	1	1	7.05523e-201
Plin3	3.60106e-204	-0.460833	1	1	7.20212e-201
C030029H02Rik	3.50418e-202	0.359203	1	1	7.00835e-199
Mob3b	3.71887e-202	-0.179507	1	0.986	7.43774e-199
Ptpre	4.65487e-202	-0.145865	1	1	9.30975e-199
Smim3	1.58467e-201	-0.10178	1	1	3.16934e-198
Dag1	2.84611e-200	0.160577	1	1	5.69222e-197
Rpl41	5.02353e-200	0.117442	1	1	1.00471e-196
Casc4	1.24951e-199	-0.1618	1	1	2.49902e-196
Ncs1	8.26958e-199	-0.170765	1	0.987	1.65392e-195
Kcnq1ot1	1.1887e-198	-0.255138	1	1	2.3774e-195
Ctnnbip1	2.00991e-198	-0.132137	1	1	4.01983e-195
Lrrtm2	3.07572e-198	0.104562	1	1	6.15145e-195
Tmem38b	1.14759e-197	-0.179324	1	1	2.29517e-194
Anxa5	1.83725e-196	-0.334206	0.985	0.998	3.67449e-193
Sez6l2	7.33508e-196	-0.146624	1	1	1.46702e-192
Rps8	3.58164e-195	0.113738	1	1	7.16329e-192
Pdxk	2.57538e-193	0.189559	1	1	5.15076e-190
Rpl37	2.79771e-192	0.115358	1	1	5.59543e-189
Dock9	5.58055e-192	-0.133169	1	1	1.11611e-188
Ppp2r2c	7.04269e-192	-0.150151	1	1	1.40854e-188
Qdpr	3.62756e-191	0.161131	1	1	7.25513e-188
Thbs3	6.32529e-191	0.192904	1	1	1.26506e-187
Tspan5	2.19285e-190	-0.126804	1	1	4.38569e-187
Ppia	2.35052e-189	0.105691	1	1	4.70104e-186
Olfm1	4.89576e-189	-0.112932	1	1	9.79152e-186
Klk6	6.14294e-189	-1.06349	0.981	0.975	1.22859e-185
Bmp1	1.0571e-188	0.145833	1	1	2.1142e-185
Map1b	2.12202e-188	-0.206486	1	1	4.24403e-185
Agmo	6.45841e-187	-0.17011	1	1	1.29168e-183
Prim2	1.27319e-186	-0.116963	1	1	2.54638e-183
Cdkn1c	3.2537e-184	-0.420192	1	1	6.50739e-181
Dctn4	2.18447e-182	-0.103995	1	1	4.36895e-179
Pcsk1n	1.25979e-181	0.198714	1	1	2.51958e-178
Rpl38	2.96782e-180	0.122449	1	1	5.93565e-177
Myo1e	2.65862e-179	-0.174386	0.997	0.999	5.31725e-176
Rps19	7.26264e-179	0.105027	1	1	1.45253e-175
Scrg1	4.92532e-175	-0.229285	1	1	9.85063e-172
Mtus1	2.16702e-172	-0.148901	1	1	4.33404e-169
Ttyh1	4.73232e-172	0.328313	1	1	9.46465e-169
Kctd3	6.20665e-172	-0.15303	1	1	1.24133e-168
Elovl5	1.36941e-171	-0.145399	1	1	2.73882e-168
Ldlrap1	5.4721e-171	-0.176602	1	0.996	1.09442e-167
Cox7c	2.67371e-169	0.105233	1	1	5.34742e-166
Zfp960	7.23127e-169	-0.101104	0.587	0.878	1.44625e-165
Pon2	2.84156e-168	-0.207738	1	1	5.68313e-165
Vangl1	6.28614e-168	0.137607	1	0.996	1.25723e-164
Rab7b	9.55849e-168	-0.127337	1	1	1.9117e-164
Cyp2j12	6.58167e-166	-0.163158	1	1	1.31633e-162
Nde1	1.10544e-165	-0.105337	1	1	2.21088e-162
Mbp	7.78707e-165	0.108959	1	1	1.55741e-161
Pacs2	5.10705e-164	-0.177416	1	1	1.02141e-160
Epas1	1.07784e-163	0.143803	0.999	1	2.15568e-160
Enpp4	8.43974e-163	-0.118949	1	1	1.68795e-159
Abhd12	4.40204e-159	-0.15936	1	1	8.80408e-156
Crip2	5.74718e-155	-0.122163	0.996	0.998	1.14944e-151
Padi2	3.20983e-154	-0.104268	1	1	6.41965e-151
Ttr	6.95444e-154	0.143169	1	1	1.39089e-150
Bace2	7.69307e-154	-0.200571	1	0.996	1.53861e-150
Lrp1b	4.9544e-153	-0.102608	1	1	9.90881e-150
Cntn1	2.22311e-152	0.263854	0.993	0.97	4.44623e-149
Kdm6b	2.08072e-150	0.139992	1	1	4.16143e-147
Arfgef3	1.93102e-149	-0.145861	0.966	0.982	3.86204e-146
Cldn11	2.00551e-149	0.10527	1	1	4.01101e-146
Inpp5f	4.20632e-149	-0.129549	1	1	8.41264e-146
Nipa1	1.703e-147	-0.116187	1	1	3.406e-144
Gstm7	5.0892e-147	-0.144289	1	1	1.01784e-143
Parvb	1.67816e-146	0.104954	1	1	3.35632e-143
Zfp771	1.6899e-146	-0.110745	1	1	3.3798e-143
Klhl4	2.55159e-146	-0.11025	1	1	5.10318e-143
Pdgfa	4.35179e-145	-0.245019	1	1	8.70358e-142
Prickle1	2.63818e-144	0.327853	1	1	5.27636e-141
S100a6	5.11061e-144	-0.256847	1	1	1.02212e-140
Cntfr	1.84752e-141	0.335901	1	1	3.69503e-138
Mcam	5.75329e-141	0.383376	1	1	1.15066e-137
Lcp1	7.72303e-140	0.112387	1	1	1.54461e-136
Gjc2	4.14454e-138	-0.120196	1	1	8.28908e-135
Gsn	1.68201e-137	-0.100264	1	1	3.36403e-134
Prr5l	3.2203e-137	-0.101995	1	1	6.4406e-134
Ank	2.34542e-136	-0.11407	1	1	4.69085e-133
Lpcat2	2.05525e-132	-0.161786	0.905	0.928	4.11051e-129
Slc9a3r2	2.08957e-132	0.311864	1	1	4.17914e-129
Nrxn1	1.95553e-131	0.132104	1	1	3.91105e-128
Tmsb10	8.98502e-131	-0.15466	1	1	1.797e-127
P2ry13	4.07064e-128	0.112398	0.968	0.868	8.14127e-125
Hopx	3.37198e-124	-0.282369	0.997	0.977	6.74396e-121
Gstm1	1.23265e-123	-0.195611	1	1	2.46529e-120
Bfsp2	6.01094e-123	0.415962	1	1	1.20219e-119
Ablim2	2.86295e-122	0.357792	1	1	5.72589e-119
Gm48678	1.66613e-120	0.127099	0.64	0.903	3.33226e-117
Usp30	6.05714e-120	0.102196	1	1	1.21143e-116
Zyx	2.09642e-118	-0.13851	1	1	4.19285e-115
Actb	1.49552e-116	0.121022	1	1	2.99104e-113
Kirrel3	2.71351e-116	0.179702	1	1	5.42702e-113
Tmem63a	3.74884e-116	-0.126483	1	1	7.49768e-113
Car2	4.95074e-116	0.110066	1	1	9.90149e-113
Srgap1	4.95146e-115	0.179994	1	1	9.90292e-112
Utp14b	1.54028e-113	0.120292	1	1	3.08057e-110
Meis2	7.93585e-110	0.190801	0.998	0.993	1.58717e-106
Ldhb	5.962e-109	-0.212603	1	1	1.1924e-105
Rap2a	2.68243e-108	0.18184	1	1	5.36485e-105
Slc34a3	2.68845e-108	-0.10744	0.992	0.99	5.3769e-105
A230009B12Rik	9.98526e-108	0.134469	0.272	0.751	1.99705e-104
Mgll	4.917e-107	-0.226782	0.999	1	9.83401e-104
Ecrg4	7.44339e-107	0.195113	0.444	0.822	1.48868e-103
Shisa8	1.22946e-106	-0.285809	1	1	2.45892e-103
Nhp2	1.46253e-106	0.119769	1	1	2.92505e-103
Arhgef19	4.50256e-105	0.147702	0.989	0.98	9.00513e-102
Taf1d	2.11872e-103	0.133121	1	1	4.23743e-100
Cdk4	1.24413e-102	0.112182	1	1	2.48826e-99
Creg1	8.38601e-100	0.117202	1	1	1.6772e-96
Idi1	3.71164e-98	-0.16066	1	1	7.42327e-95
Marcksl1	3.88453e-98	-0.169229	1	1	7.76906e-95
Kcna2	1.78942e-97	0.21606	1	1	3.57884e-94
Rasal1	5.29036e-97	0.155313	1	1	1.05807e-93
Tent5a	1.05512e-96	0.138541	1	1	2.11024e-93
Spice1	3.80544e-95	0.144645	1	0.999	7.61088e-92
Agpat5	4.74767e-95	0.138015	1	1	9.49534e-92
Synpr	4.32553e-94	0.254507	0.991	0.996	8.65105e-91
Pnn	1.12321e-93	0.103349	1	1	2.24643e-90
C1qb	5.64322e-93	0.217949	0.993	0.988	1.12864e-89
Ttll7	6.4317e-93	0.100981	1	1	1.28634e-89
Ctnnal1	2.37708e-91	0.16261	1	1	4.75416e-88
Plekha1	7.40564e-91	0.373089	1	1	1.48113e-87
Klf2	1.23322e-90	0.152694	0.358	0.814	2.46643e-87
Hebp1	1.49109e-90	0.367685	1	1	2.98218e-87
Cdkn1b	1.78802e-90	0.2043	1	1	3.57604e-87
Fam102a	2.5408e-90	0.146684	1	1	5.08159e-87
Tmod1	1.1905e-89	0.365345	1	1	2.381e-86
Sema6d	4.20706e-89	0.432265	1	1	8.41412e-86
Nfkbia	2.51674e-88	0.129425	1	1	5.03347e-85
Ramp1	2.42433e-87	0.161882	1	1	4.84866e-84
Nkx2-9	4.77532e-87	-0.506558	0.992	0.981	9.55065e-84
Ppp1r15a	1.58793e-86	0.118319	1	1	3.17585e-83
Gria2	6.6529e-86	0.123526	1	1	1.33058e-82
Ccdc107	2.77457e-85	0.10276	1	1	5.54914e-82
Sqle	8.21989e-85	-0.148832	1	1	1.64398e-81
Exoc6b	3.97215e-82	0.103403	1	1	7.9443e-79
Jup	1.13713e-81	0.131402	1	1	2.27426e-78
Dusp10	1.58115e-81	0.338162	1	1	3.1623e-78
Tnik	8.62632e-81	0.106162	1	1	1.72526e-77
Metrn	6.64777e-80	0.129585	1	1	1.32955e-76
Ncor2	3.33362e-79	0.125595	1	1	6.66724e-76
Hmgcs1	4.90471e-78	-0.186017	1	1	9.80942e-75
Pdap1	7.25669e-75	0.117709	1	1	1.45134e-71
Rgs1	6.81687e-74	0.121885	0.423	0.837	1.36337e-70
Gng11	2.56148e-72	-0.105419	1	1	5.12297e-69
Grasp	1.11844e-69	0.219987	1	1	2.23688e-66
Tmem59l	5.48564e-69	0.206954	0.551	0.858	1.09713e-65
Magi1	3.65824e-67	0.207327	1	1	7.31648e-64
Ppp1r16b	2.88565e-66	0.161217	1	1	5.77131e-63
Timp2	5.80998e-66	0.148583	1	1	1.162e-62
Fabp7	1.212e-65	0.114174	1	1	2.424e-62
Ick	5.86692e-64	0.234459	1	1	1.17338e-60
Camk1	1.39583e-62	0.102896	1	1	2.79165e-59
Aprt	5.47458e-62	0.133174	1	1	1.09492e-58
Chchd10	1.79385e-61	0.189413	1	1	3.5877e-58
Myo18a	2.53726e-61	0.25687	1	1	5.07452e-58
Gm42756	2.0481e-60	0.160332	0.778	0.852	4.09619e-57
Ndrg2	5.70954e-60	0.306918	1	1	1.14191e-56
Cyfip1	1.16157e-59	0.11052	1	1	2.32314e-56
Ctps	5.40913e-59	0.12695	1	1	1.08183e-55
Ctss	9.78005e-58	0.26339	0.92	0.932	1.95601e-54
Hexb	4.75871e-57	0.189851	1	1	9.51742e-54
Cd74	1.67184e-56	0.205181	0.517	0.793	3.34367e-53
Arhgap23	7.11989e-56	0.124251	1	1	1.42398e-52
Bex3	1.85741e-55	0.112438	1	1	3.71482e-52
Nol4l	5.33136e-54	0.147108	1	1	1.06627e-50
Rab37	7.10162e-54	-0.164992	0.982	0.948	1.42032e-50
Sirpa	1.20409e-53	0.107948	0.994	0.961	2.40819e-50
Gm33727	6.2712e-53	0.11912	1	1	1.25424e-49
Gria4	8.53895e-53	0.111291	1	0.999	1.70779e-49
Hspa2	1.23734e-52	0.107001	1	1	2.47468e-49
Abca8a	2.81965e-52	0.319298	1	1	5.6393e-49
Sbf1	2.52106e-51	0.117358	1	1	5.04212e-48
Lyz2	4.70799e-51	0.113511	0.391	0.798	9.41599e-48
Atf3	1.71844e-50	0.10939	0.953	0.862	3.43687e-47
Sox2	2.78651e-50	0.102717	1	1	5.57301e-47
Mef2a	9.97267e-50	0.103843	1	1	1.99453e-46
Tpi1	1.09445e-49	0.13761	1	1	2.1889e-46
Ctsl	8.82362e-49	0.100767	1	1	1.76472e-45
Cotl1	3.57556e-48	0.117435	1	1	7.15113e-45
Tmem163	1.27557e-44	0.114148	1	1	2.55114e-41
Tmem176a	2.0754e-44	0.109419	0.993	0.97	4.1508e-41
Srcin1	2.24112e-44	0.141182	1	1	4.48224e-41
Rnase4	5.47193e-44	0.136006	0.585	0.864	1.09439e-40
Cd52	4.5034e-43	0.147852	0.893	0.836	9.0068e-40
Igfbp2	1.61094e-42	0.118684	0.994	0.969	3.22189e-39
Ttc9	3.61933e-41	0.166448	1	1	7.23865e-38
Msmo1	1.01149e-37	-0.10779	1	1	2.02298e-34
Rab33a	1.10122e-37	0.156679	1	1	2.20243e-34
Egr1	1.73297e-37	0.111708	0.961	0.867	3.46595e-34
Hba-a2	3.53962e-37	0.112929	0.292	0.669	7.07925e-34
Clic1	3.28756e-36	0.142483	0.99	0.949	6.57512e-33
Cyp2j6	5.70104e-36	0.217468	1	1	1.14021e-32
Ifi27l2a	6.35395e-36	-0.117536	1	1	1.27079e-32
Ccl12	7.11731e-36	0.160656	0.999	1	1.42346e-32
Adamts1	1.41541e-35	0.303756	1	0.994	2.83083e-32
Gm3764	5.23167e-35	0.109155	1	1	1.04633e-31
C4b	8.6037e-35	0.240279	0.997	0.947	1.72074e-31
Foxj1	3.54128e-34	0.142959	1	1	7.08256e-31
mt-Atp8	3.0828e-33	0.116097	1	1	6.16559e-30
Olig2	6.64998e-33	0.13499	1	1	1.33e-29
Fam83d	4.90606e-32	0.105542	1	1	9.81212e-29
H2-K1	8.67507e-32	0.281799	0.998	0.984	1.73501e-28
Nudt4	3.06928e-31	0.214651	1	1	6.13855e-28
Pak7	1.03921e-30	0.11155	1	1	2.07841e-27
Olfml1	1.55125e-30	0.108534	1	1	3.1025e-27
Vcam1	1.98159e-29	0.107611	0.835	0.857	3.96319e-26
Zfp536	2.47809e-29	0.110253	1	1	4.95619e-26
Sema6a	2.81243e-28	0.148264	1	1	5.62485e-25
Hspa1a	6.76717e-28	0.188866	1	1	1.35343e-24
Dgat2	3.73264e-27	0.172676	1	0.999	7.46528e-24
Id2	6.16817e-27	0.10664	0.998	0.998	1.23363e-23
Itgb1	6.97964e-27	0.14696	1	1	1.39593e-23
Slc38a2	8.07467e-27	0.10071	1	1	1.61493e-23
Lpgat1	3.49099e-26	0.121218	1	1	6.98198e-23
Cadps	4.4788e-26	0.105493	1	1	8.9576e-23
Cerk	5.71218e-26	0.135793	1	1	1.14244e-22
Nr4a1	9.19121e-26	0.210801	1	0.998	1.83824e-22
Tyrobp	1.35267e-25	0.269399	0.856	0.906	2.70535e-22
Laptm5	3.72651e-25	0.205282	0.871	0.886	7.45301e-22
Adi1	1.83675e-23	0.130748	1	1	3.6735e-20
Bex2	1.93554e-23	0.101254	1	1	3.87108e-20
Mt3	1.07781e-22	0.169217	1	1	2.15561e-19
Pim3	1.08106e-22	0.107336	1	1	2.16211e-19
Cyba	2.90935e-22	0.110147	0.507	0.835	5.8187e-19
Ccl3	7.27431e-22	0.166754	0.51	0.795	1.45486e-18
Rgs10	1.3151e-20	0.231335	0.996	0.941	2.63019e-17
Serinc5	1.90516e-20	0.25645	1	1	3.81031e-17
Ccp110	6.95127e-20	0.169033	1	1	1.39025e-16
Clasp2	1.37474e-19	0.10526	1	1	2.74948e-16
Bhlhe41	1.38584e-19	0.103511	0.993	0.99	2.77167e-16
Pou3f1	1.70132e-19	0.186816	1	1	3.40265e-16
Arpc1b	2.0057e-19	0.205434	1	1	4.0114e-16
Gng10	5.50508e-19	0.143236	1	1	1.10102e-15
Serpine2	6.79928e-19	0.127263	0.833	0.972	1.35986e-15
Olfml3	1.03519e-18	0.199933	0.767	0.748	2.07039e-15
Add1	1.31826e-18	0.240596	1	1	2.63652e-15
Jph4	4.2356e-18	0.274884	1	1	8.4712e-15
Pde4b	3.45067e-17	0.11371	1	1	6.90134e-14
Fbxl5	1.88983e-16	0.136404	1	1	3.77967e-13
Qpct	2.62289e-16	0.108513	1	1	5.24577e-13
Zdhhc9	3.62662e-16	0.103357	1	1	7.25323e-13
Slc1a2	3.87996e-16	0.299636	1	1	7.75992e-13
Cpe	6.38223e-16	0.164156	1	1	1.27645e-12
Daam1	9.32164e-16	0.239999	1	1	1.86433e-12
Hbb-bt	2.07855e-15	0.192315	0.555	0.752	4.15711e-12
Htra1	1.75679e-14	0.224855	1	1	3.51358e-11
Ivns1abp	2.42409e-14	0.112629	1	1	4.84819e-11
Slc39a1	3.30549e-14	0.114712	1	0.998	6.61098e-11
Nsg1	4.47003e-14	0.125632	1	1	8.94005e-11
Dusp1	6.4422e-14	0.256257	1	0.954	1.28844e-10
Bin2	2.00075e-13	0.126201	0.792	0.872	4.00149e-10
Tnni1	2.27254e-13	0.161247	0.996	1	4.54507e-10
Bmp2k	6.67e-13	0.171696	1	1	1.334e-09
Fcer1g	1.03339e-11	0.281319	0.798	0.863	2.06679e-08
Ctsc	1.62527e-11	0.128702	0.575	0.856	3.25054e-08
Atp8a1	3.23886e-11	0.157661	1	1	6.47771e-08
Pcdh17	5.35642e-11	0.16409	1	1	1.07128e-07
Hist1h1c	1.30526e-10	0.151708	1	1	2.61052e-07
Sh3gl3	1.76535e-10	0.145653	1	1	3.53071e-07
Gsto1	3.25485e-10	0.15705	0.996	0.978	6.5097e-07
Spi1	1.42384e-09	0.103365	0.729	0.713	2.84769e-06
Aldoc	3.11231e-09	0.212155	1	1	6.22462e-06
Hbb-bs	7.03191e-09	0.105136	0.999	1	1.40638e-05
Creb5	8.18979e-09	0.119393	1	1	1.63796e-05
Hba-a1	8.29867e-09	0.266675	0.811	0.907	1.65973e-05
Ltc4s	1.63758e-08	0.150971	0.727	0.743	3.27516e-05
Ly86	2.35135e-08	0.19024	0.744	0.802	4.70271e-05
Ntsr2	2.94727e-08	0.179997	1	1	5.89453e-05
Junb	3.38351e-08	0.177843	0.617	0.863	6.76702e-05
Hepacam	3.76069e-08	0.114652	1	1	7.52139e-05
Aif1	1.42766e-07	0.177309	0.755	0.878	0.000285533
Cep97	2.304e-07	0.117744	1	1	0.0004608
Btg1	2.48726e-07	0.192726	1	0.997	0.000497451
Csf1r	2.87055e-07	0.282223	0.746	0.827	0.00057411
Ldha	5.10982e-07	0.170332	1	1	0.00102196
C1qc	5.34954e-07	0.232443	0.755	0.886	0.00106991
Phactr3	5.9915e-07	0.159966	1	1	0.0011983
Cd53	1.20977e-06	0.15628	0.471	0.724	0.00241954
Tnfrsf12a	1.51945e-06	0.103122	1	1	0.0030389
Gpr34	1.95955e-06	0.221779	0.626	0.751	0.00391911
Ier5	2.20407e-06	0.157986	0.966	0.979	0.00440814
Cav2	2.55267e-06	0.11546	1	1	0.00510535
Cmtm7	3.06967e-06	0.106378	0.681	0.776	0.00613934
Arap2	4.05759e-06	0.186826	1	1	0.00811518
Ifitm3	1.21145e-05	0.124338	1	1	0.024229
Acsl3	1.26329e-05	0.162432	1	1	0.0252658
Irf2bpl	2.50489e-05	0.10261	1	1	0.0500978
Ccl4	2.90826e-05	0.157957	0.551	0.791	0.0581652
Nnat	2.99495e-05	0.168571	1	1	0.0598991
Rpl12	3.2734e-05	0.135526	1	1	0.0654681
Cx3cr1	4.83921e-05	0.145008	0.655	0.813	0.0967842
Itgb5	5.59513e-05	0.103066	0.923	0.891	0.111903
Zfp36	0.000111134	0.129277	1	1	0.222269
Nfasc	0.000148436	0.187268	1	1	0.296871
Ninj2	0.000166024	0.184405	1	1	0.332049
Tmem141	0.000186709	0.250232	1	1	0.373419
Phldb1	0.000322451	0.118768	1	1	0.644902
Itih3	0.000359712	0.171832	0.997	1	0.719424
Wfdc18	0.000555657	0.24757	1	1	1
Fos	0.000562369	0.226485	0.864	0.896	1
Auts2	0.00068233	0.260608	1	1	1
Olfr889	0.000760343	0.116851	0.635	0.698	1
Fcgr3	0.00129847	0.125269	0.549	0.724	1
Cd68	0.00139807	0.144241	0.615	0.828	1
Slk	0.00155855	0.120298	1	1	1
Cldn10	0.00220302	0.18951	1	1	1
Sparcl1	0.00271872	0.204177	1	1	1
Lims2	0.00274746	0.108937	1	1	1
Gpm6a	0.00368358	0.154162	1	1	1
B2m	0.00386257	0.116508	0.998	0.999	1
Phlda1	0.0052957	0.325277	1	0.999	1
H2-D1	0.00608489	0.252258	0.958	0.978	1
Lrp4	0.00671489	0.124935	1	1	1
Ier2	0.00701822	0.178857	0.995	0.952	1
Camk2n1	0.00800904	0.211218	1	1	1
Adamtsl1	0.0105754	0.2367	1	1	1
Rictor	0.0131769	0.115703	1	1	1
Selplg	0.0165579	0.226633	0.663	0.782	1
Pde8a	0.0184542	0.117519	1	1	1
Ly6e	0.0221227	0.170293	1	0.998	1
Btg2	0.036956	0.181816	0.989	0.953	1
Fam13c	0.0486697	0.218082	1	1	1
Lag3	0.0497049	0.123989	0.488	0.668	1
Tma16	0.0533998	0.174559	1	1	1
Clu	0.0698085	0.267997	1	1	1
Syngr1	0.0913701	0.20253	1	1	1
Pantr1	0.103241	0.17139	1	1	1
Cbx3	0.176584	0.106194	1	1	1
Ano4	0.200112	0.190587	1	1	1
Erbin	0.219245	0.247676	1	1	1
C1qa	0.234277	0.20049	0.937	0.974	1
Atp1a2	0.242898	0.151534	1	1	1
Dock10	0.291106	0.178387	1	1	1
Cadm2	0.306489	0.124006	1	1	1
Paxx	0.313179	0.188903	1	1	1
Nfia	0.378718	0.156097	1	1	1
Trem2	0.419215	0.243366	0.598	0.764	1
F11r	0.426914	0.101276	0.62	0.783	1
Lrrc4c	0.462872	0.128891	1	1	1
Tbc1d16	0.527337	0.163842	1	1	1
G0s2	0.587718	0.155989	1	1	1
Ttyh2	0.740931	0.111559	1	1	1
Crtac1	0.785141	0.10273	0.697	0.926	1
Clmn	0.82995	0.168983	1	1	1
P2ry12	0.847626	0.222038	0.619	0.807	1
Fcrls	0.860019	0.217644	0.546	0.7	1
Mt2	0.927377	0.200111	1	1	1
