# Supplementary material for: Single-cell RNA-sequencing identifies disease-associated oligodendrocytes in male APP NL-G-F and 5XFAD mice
Source: Nat Commun. 2023 Feb 13;14:802. doi: 10.1038/s41467-023-36519-8 (PMC9925742; doi:10.1038/s41467-023-36519-8)
Supplement: Supplementary file 5 — Supplementary data 3 [file 41467_2023_36519_MOESM5_ESM.xlsx]

## Sheet: Sheet1
Supplementary Table 3. List of samples ued in scRNA-seq analysis.
Detailed list of samples used for single cell RNA-seq, including:
the mouse and sample ID, age, sex, strain, condition, brain region, lysis, Platform
		Experimental details for single cell RNA sequencing
Mouse ID	Sample ID	Age (months)	Strain	Condition	Sex	Region	Lysis	Platform
1	Control_1M	1	B6C57	Normal (early-stage)	male	Hippocampus	Papain-based Single Cell Isolation	10X
2	Control_3M	3	B6C57	Normal (middle-stage)	male	Hippocampus	Papain-based Single Cell Isolation	10X
3	Control_6M	6	B6C57	Normal (late-stage)	male	Hippocampus	Papain-based Single Cell Isolation	10X
4	APP_KI_1M	1	AppNL-G-F	AD Mild (early-stage)	male	Hippocampus	Papain-based Single Cell Isolation	10X
5	APP_KI_3M	3	AppNL-G-F	AD Moderate (middle-stage)	male	Hippocampus	Papain-based Single Cell Isolation	10X
6	APP_KI_6M	6	AppNL-G-F	AD Severe (late-stage)	male	Hippocampus	Papain-based Single Cell Isolation	10X
