# Supplementary material for: Single-cell RNA-sequencing identifies disease-associated oligodendrocytes in male APP NL-G-F and 5XFAD mice
Source: Nat Commun. 2023 Feb 13;14:802. doi: 10.1038/s41467-023-36519-8 (PMC9925742; doi:10.1038/s41467-023-36519-8)
Supplement: Supplementary file 7 — Source data [file 41467_2023_36519_MOESM7_ESM.xlsx]

## Sheet: Fig.1l
Figure 1l
	cell_id	condition	sample	cell_cluster
	C3_AAACCTGGTTACCGAT-1	control	C3	C				AD			Healthy
	C3_AAACGGGAGATTACCC-1	control	C3	A				AD12	AD13	AD3	C11	C3	C9
	C3_AAACGGGCATCAGTAC-1	control	C3	A			A	378	129	101	142	279	256
	C3_AAACGGGGTATTACCG-1	control	C3	A			B	373	34	15	1027	49	71
	C3_AAAGATGCATCCTAGA-1	control	C3	A			C	429	61	41	789	170	515
	C3_AAAGATGGTGGGTATG-1	control	C3	A			D	877	58	13	44	27	87
	C3_AAAGCAATCCTATTCA-1	control	C3	A			E	39	4	0	34	0	0
	C3_AAAGCAATCTCTTGAT-1	control	C3	B			F	589	80	61	69	140	112
	C3_AAAGTAGTCTCTGCTG-1	control	C3	A			G	259	9	2	157	15	67
	C3_AAATGCCAGCAGATCG-1	control	C3	A			Total	2944	375	233	2262	680	1108
	C3_AAATGCCAGTGAACAT-1	control	C3	C
	C3_AAATGCCCAAGACGTG-1	control	C3	C
	C3_AAATGCCCAGGACGTA-1	control	C3	A
	C3_AAATGCCTCGGGAGTA-1	control	C3	B
	C3_AACACGTAGAGCAATT-1	control	C3	A
	C3_AACACGTAGGTGGGTT-1	control	C3	D
	C3_AACACGTCATGCAACT-1	control	C3	C
	C3_AACACGTGTAAGTTCC-1	control	C3	C
	C3_AACCATGAGTCAAGGC-1	control	C3	F
	C3_AACCGCGGTTCCACAA-1	control	C3	B
	C3_AACGTTGCACGGACAA-1	control	C3	A
	C3_AACGTTGGTGTTCGAT-1	control	C3	F
	C3_AACTCAGAGTGTACCT-1	control	C3	A
	C3_AACTCAGCATTCCTGC-1	control	C3	G
	C3_AACTCCCTCCCTGACT-1	control	C3	F
	C3_AACTTTCAGCCACTAT-1	control	C3	F
	C3_AACTTTCCATACCATG-1	control	C3	C
	C3_AAGACCTGTGTTCTTT-1	control	C3	C
	C3_AAGCCGCGTGACTCAT-1	control	C3	A
	C3_AAGGAGCAGTGCGTGA-1	control	C3	G
	C3_AAGGAGCGTCAGGACA-1	control	C3	F
	C3_AAGGAGCTCGCGTAGC-1	control	C3	A
	C3_AAGGCAGAGTAGTGCG-1	control	C3	F
	C3_AAGGCAGTCACTGGGC-1	control	C3	A
	C3_AAGTCTGAGTGCGTGA-1	control	C3	G
	C3_AATCCAGTCTTCAACT-1	control	C3	F
	C3_AATCGGTAGGAATCGC-1	control	C3	F
	C3_AATCGGTGTGACTCAT-1	control	C3	C
	C3_AATCGGTTCCAGAGGA-1	control	C3	F
	C3_ACACCAAAGGTGACCA-1	control	C3	A
	C3_ACACCCTCATTGGCGC-1	control	C3	C
	C3_ACACCGGGTCCCTTGT-1	control	C3	A
	C3_ACACCGGGTCGTGGCT-1	control	C3	A
	C3_ACACTGAAGCCTATGT-1	control	C3	A
	C3_ACAGCCGAGCAGATCG-1	control	C3	A
	C3_ACAGCTATCACTTCAT-1	control	C3	A
	C3_ACATCAGAGGGTTCCC-1	control	C3	C
	C3_ACATCAGGTCCGTTAA-1	control	C3	F
	C3_ACATCAGGTGACAAAT-1	control	C3	F
	C3_ACCAGTACAGTACACT-1	control	C3	A
	C3_ACCAGTAGTGCAACGA-1	control	C3	A
	C3_ACCAGTAGTGTGACCC-1	control	C3	A
	C3_ACCCACTTCATGCATG-1	control	C3	A
	C3_ACCGTAAAGAACTGTA-1	control	C3	A
	C3_ACCGTAAAGGATGCGT-1	control	C3	C
	C3_ACCGTAACAAAGGCGT-1	control	C3	B
	C3_ACCGTAACAATAGCAA-1	control	C3	F
	C3_ACCTTTACAGAGTGTG-1	control	C3	C
	C3_ACGAGCCGTCGGCTCA-1	control	C3	A
	C3_ACGAGGAAGCTAACAA-1	control	C3	F
	C3_ACGAGGACAAAGGTGC-1	control	C3	A
	C3_ACGATACCATGTAGTC-1	control	C3	F
	C3_ACGATACGTCGAGATG-1	control	C3	B
	C3_ACGATACTCTCCCTGA-1	control	C3	A
	C3_ACGATGTGTACGAAAT-1	control	C3	A
	C3_ACGATGTTCGGCTACG-1	control	C3	C
	C3_ACGCCAGTCTCAAACG-1	control	C3	C
	C3_ACGCCGAAGTCCCACG-1	control	C3	F
	C3_ACGCCGACAGGGTACA-1	control	C3	C
	C3_ACGCCGAGTCAGTGGA-1	control	C3	C
	C3_ACGCCGATCTGCAGTA-1	control	C3	C
	C3_ACGGAGAGTAGGAGTC-1	control	C3	A
	C3_ACGGAGAGTTATGTGC-1	control	C3	A
	C3_ACGGAGATCCTTGCCA-1	control	C3	F
	C3_ACGGAGATCGGCTTGG-1	control	C3	F
	C3_ACGGAGATCTGTACGA-1	control	C3	C
	C3_ACGGCCACATATACCG-1	control	C3	C
	C3_ACGGGCTTCGTGGTCG-1	control	C3	C
	C3_ACGTCAATCCCACTTG-1	control	C3	A
	C3_ACTATCTGTTCTGTTT-1	control	C3	A
	C3_ACTATCTTCTTCTGGC-1	control	C3	F
	C3_ACTGCTCCAAGTTCTG-1	control	C3	A
	C3_ACTGCTCTCACCAGGC-1	control	C3	A
	C3_ACTTACTAGTTTGCGT-1	control	C3	A
	C3_ACTTACTGTCCTGCTT-1	control	C3	A
	C3_ACTTACTGTGTCGCTG-1	control	C3	C
	C3_ACTTACTTCGGAAATA-1	control	C3	A
	C3_ACTTTCAAGATCGGGT-1	control	C3	C
	C3_ACTTTCACATCGGAAG-1	control	C3	A
	C3_ACTTTCATCTGTTGAG-1	control	C3	B
	C3_AGACGTTAGTTCGCAT-1	control	C3	C
	C3_AGACGTTTCCACTCCA-1	control	C3	C
	C3_AGAGCTTGTCTCATCC-1	control	C3	A
	C3_AGAGCTTTCTGATACG-1	control	C3	B
	C3_AGATTGCTCATTTGGG-1	control	C3	A
	C3_AGCAGCCTCGGTCCGA-1	control	C3	F
	C3_AGCATACAGCGAGAAA-1	control	C3	C
	C3_AGCCTAAAGCTACCTA-1	control	C3	B
	C3_AGCCTAAGTCCCTTGT-1	control	C3	B
	C3_AGCGGTCGTTAGGGTG-1	control	C3	C
	C3_AGCGGTCGTTCTCATT-1	control	C3	A
	C3_AGCGGTCTCAGCTTAG-1	control	C3	A
	C3_AGCGTATAGAAGGCCT-1	control	C3	A
	C3_AGCGTATCACCCATTC-1	control	C3	C
	C3_AGCTCCTCACGAGGTA-1	control	C3	A
	C3_AGCTCCTTCGTAGATC-1	control	C3	D
	C3_AGCTCTCGTAGCTTGT-1	control	C3	B
	C3_AGCTTGACAGCGTAAG-1	control	C3	A
	C3_AGGCCACCACATCTTT-1	control	C3	A
	C3_AGGCCGTAGATCGATA-1	control	C3	A
	C3_AGGCCGTAGTGCCAGA-1	control	C3	A
	C3_AGGGAGTTCAGTGCAT-1	control	C3	A
	C3_AGGGATGAGCTTCGCG-1	control	C3	D
	C3_AGGGATGGTATTAGCC-1	control	C3	A
	C3_AGGGATGGTGTAACGG-1	control	C3	F
	C3_AGGGATGTCTTGTACT-1	control	C3	C
	C3_AGGGTGAGTAGGACAC-1	control	C3	C
	C3_AGGTCATAGACAGACC-1	control	C3	D
	C3_AGGTCATGTATGCTTG-1	control	C3	A
	C3_AGGTCCGCAGACTCGC-1	control	C3	A
	C3_AGTAGTCGTATAAACG-1	control	C3	G
	C3_AGTGAGGCACGTCAGC-1	control	C3	B
	C3_AGTGAGGCAGACAAAT-1	control	C3	A
	C3_AGTGAGGTCACTCCTG-1	control	C3	C
	C3_AGTGGGACACATCCAA-1	control	C3	A
	C3_AGTGGGAGTTCCAACA-1	control	C3	C
	C3_AGTGGGATCGCGCCAA-1	control	C3	C
	C3_AGTGGGATCTCTTGAT-1	control	C3	C
	C3_AGTTGGTCACGGCTAC-1	control	C3	A
	C3_ATAGACCAGGTGTTAA-1	control	C3	F
	C3_ATAGACCTCAACACTG-1	control	C3	A
	C3_ATAGACCTCTTGTCAT-1	control	C3	A
	C3_ATCATGGGTTTAGCTG-1	control	C3	C
	C3_ATCCACCGTTTGGGCC-1	control	C3	A
	C3_ATCCACCTCCTCGCAT-1	control	C3	F
	C3_ATCCGAAGTATAGTAG-1	control	C3	A
	C3_ATCGAGTAGATCTGCT-1	control	C3	A
	C3_ATCGAGTCAAGCGATG-1	control	C3	G
	C3_ATCGAGTCAGTAAGCG-1	control	C3	A
	C3_ATCGAGTGTGTAACGG-1	control	C3	F
	C3_ATCTACTAGACTCGGA-1	control	C3	B
	C3_ATCTACTGTCTAAACC-1	control	C3	F
	C3_ATCTACTTCATGTAGC-1	control	C3	A
	C3_ATCTGCCCACAGCGTC-1	control	C3	C
	C3_ATCTGCCGTCTAAACC-1	control	C3	A
	C3_ATGAGGGCACGCCAGT-1	control	C3	A
	C3_ATGAGGGGTCCATCCT-1	control	C3	B
	C3_ATGAGGGTCCAAGTAC-1	control	C3	C
	C3_ATGGGAGAGGACAGCT-1	control	C3	C
	C3_ATGGGAGCAAGCTGAG-1	control	C3	F
	C3_ATGTGTGGTGTGACCC-1	control	C3	B
	C3_ATGTGTGTCCTTGGTC-1	control	C3	A
	C3_ATTACTCCAGGGCATA-1	control	C3	F
	C3_ATTACTCGTACCTACA-1	control	C3	F
	C3_ATTACTCGTGAAAGAG-1	control	C3	F
	C3_ATTATCCGTGCTAGCC-1	control	C3	A
	C3_ATTATCCGTTCCAACA-1	control	C3	F
	C3_ATTCTACAGAGGACGG-1	control	C3	A
	C3_ATTGGACGTAATCACC-1	control	C3	C
	C3_ATTGGACTCGTAGGAG-1	control	C3	C
	C3_ATTGGTGCAGCCTGTG-1	control	C3	B
	C3_ATTTCTGAGCTAAACA-1	control	C3	A
	C3_ATTTCTGAGGAGTACC-1	control	C3	A
	C3_ATTTCTGGTAGCAAAT-1	control	C3	C
	C3_CAACCAAAGGAATTAC-1	control	C3	A
	C3_CAACCAAAGGCTACGA-1	control	C3	D
	C3_CAACCAACAGGAATCG-1	control	C3	G
	C3_CAACCAACATCACAAC-1	control	C3	G
	C3_CAACCAACATCGGACC-1	control	C3	A
	C3_CAACCAAGTTAAAGAC-1	control	C3	A
	C3_CAACTAGTCCACGAAT-1	control	C3	A
	C3_CAAGAAAGTCCGACGT-1	control	C3	A
	C3_CAAGATCTCAGCTTAG-1	control	C3	A
	C3_CAAGGCCGTTCTCATT-1	control	C3	C
	C3_CACAAACCAATCACAC-1	control	C3	A
	C3_CACAAACGTGGTCTCG-1	control	C3	A
	C3_CACACAAAGAGACGAA-1	control	C3	F
	C3_CACACAATCCTTCAAT-1	control	C3	D
	C3_CACACCTAGTGCCAGA-1	control	C3	A
	C3_CACACTCAGAAGGGTA-1	control	C3	F
	C3_CACAGGCCAGTAAGAT-1	control	C3	A
	C3_CACAGGCTCCGAACGC-1	control	C3	A
	C3_CACAGTACAAGCCTAT-1	control	C3	F
	C3_CACAGTAGTAAATACG-1	control	C3	A
	C3_CACATTTAGAAACCAT-1	control	C3	B
	C3_CACATTTCAATCGAAA-1	control	C3	A
	C3_CACATTTGTCTTCGTC-1	control	C3	A
	C3_CACCACTAGCAGCGTA-1	control	C3	A
	C3_CACCACTAGCCACCTG-1	control	C3	A
	C3_CACCACTGTTGTTTGG-1	control	C3	C
	C3_CACCAGGAGAGGTAGA-1	control	C3	C
	C3_CACCAGGCACCGAATT-1	control	C3	F
	C3_CACCAGGGTCAACATC-1	control	C3	F
	C3_CACCAGGGTCAGATAA-1	control	C3	F
	C3_CACTCCACACGGCTAC-1	control	C3	F
	C3_CAGAGAGTCCAGAAGG-1	control	C3	C
	C3_CAGAGAGTCTGGGCCA-1	control	C3	D
	C3_CAGATCAGTAGCTTGT-1	control	C3	A
	C3_CAGCAGCCACCAGGCT-1	control	C3	C
	C3_CAGCCGATCAACGGCC-1	control	C3	F
	C3_CAGCCGATCATCGGAT-1	control	C3	B
	C3_CAGCCGATCCGCAGTG-1	control	C3	B
	C3_CAGTAACGTTGATTGC-1	control	C3	C
	C3_CAGTCCTCACAGTCGC-1	control	C3	F
	C3_CAGTCCTTCAGGCGAA-1	control	C3	C
	C3_CATATTCCAGGAATCG-1	control	C3	A
	C3_CATCAAGCATAAGACA-1	control	C3	A
	C3_CATCAAGTCATTATCC-1	control	C3	A
	C3_CATCAGATCCGTCAAA-1	control	C3	A
	C3_CATCAGATCTGTGCAA-1	control	C3	F
	C3_CATCCACCAGCGATCC-1	control	C3	A
	C3_CATCCACTCAACACCA-1	control	C3	F
	C3_CATCGAACACCCATGG-1	control	C3	A
	C3_CATCGGGAGTTGTAGA-1	control	C3	F
	C3_CATGACAAGTGATCGG-1	control	C3	C
	C3_CATGACATCATACGGT-1	control	C3	F
	C3_CATGACATCCTACAGA-1	control	C3	F
	C3_CATGGCGAGCGCTTAT-1	control	C3	C
	C3_CATGGCGTCACCACCT-1	control	C3	G
	C3_CATTATCAGACAGACC-1	control	C3	B
	C3_CATTATCGTTCCACAA-1	control	C3	C
	C3_CATTCGCAGATCTGAA-1	control	C3	F
	C3_CATTCGCGTAGCGTGA-1	control	C3	F
	C3_CATTCGCGTTCGGCAC-1	control	C3	D
	C3_CCAATCCCAACTGCGC-1	control	C3	B
	C3_CCAATCCTCCACTCCA-1	control	C3	F
	C3_CCACGGAAGGATGGAA-1	control	C3	F
	C3_CCACGGACAAACTGTC-1	control	C3	A
	C3_CCACGGATCCCATTAT-1	control	C3	A
	C3_CCATGTCAGTATCGAA-1	control	C3	C
	C3_CCATGTCAGTCGAGTG-1	control	C3	C
	C3_CCATTCGGTGGTCTCG-1	control	C3	F
	C3_CCATTCGTCGGCATCG-1	control	C3	C
	C3_CCCAATCCACCAGGTC-1	control	C3	A
	C3_CCCAATCGTTCACGGC-1	control	C3	A
	C3_CCCAATCTCCAAAGTC-1	control	C3	F
	C3_CCCTCCTTCAAACCGT-1	control	C3	A
	C3_CCGGGATAGTGCCAGA-1	control	C3	A
	C3_CCGTACTAGCGGCTTC-1	control	C3	F
	C3_CCGTGGAAGGCCATAG-1	control	C3	A
	C3_CCGTTCAAGAACTCGG-1	control	C3	B
	C3_CCGTTCACAAAGCAAT-1	control	C3	A
	C3_CCTAAAGAGTCATCCA-1	control	C3	D
	C3_CCTAAAGGTAATCACC-1	control	C3	A
	C3_CCTACACAGTTAAGTG-1	control	C3	F
	C3_CCTACACCAGGACCCT-1	control	C3	A
	C3_CCTACCAAGAAAGTGG-1	control	C3	B
	C3_CCTACCATCCTAGGGC-1	control	C3	A
	C3_CCTACCATCTTTACGT-1	control	C3	A
	C3_CCTATTACACTATCTT-1	control	C3	F
	C3_CCTATTATCAGCTCGG-1	control	C3	C
	C3_CCTATTATCCAAGCCG-1	control	C3	C
	C3_CCTATTATCCGTAGGC-1	control	C3	A
	C3_CCTCAGTAGCACAGGT-1	control	C3	C
	C3_CCTCAGTCAGCTCGCA-1	control	C3	A
	C3_CCTCTGATCACTATTC-1	control	C3	A
	C3_CCTTACGTCAATACCG-1	control	C3	C
	C3_CCTTTCTAGGACACCA-1	control	C3	C
	C3_CCTTTCTCAAACCCAT-1	control	C3	C
	C3_CCTTTCTCAAGCCGCT-1	control	C3	A
	C3_CCTTTCTGTGCACGAA-1	control	C3	B
	C3_CGAATGTAGCAGATCG-1	control	C3	F
	C3_CGACCTTCACCCAGTG-1	control	C3	D
	C3_CGACCTTTCTGTCTCG-1	control	C3	A
	C3_CGACTTCTCGGATGTT-1	control	C3	A
	C3_CGAGAAGGTAGCGCAA-1	control	C3	C
	C3_CGAGAAGTCAGTGCAT-1	control	C3	A
	C3_CGAGCACAGGAATGGA-1	control	C3	F
	C3_CGAGCCAGTTTAGCTG-1	control	C3	B
	C3_CGATGGCCAGACGCCT-1	control	C3	A
	C3_CGATGGCGTCGCATCG-1	control	C3	A
	C3_CGATTGATCCGGGTGT-1	control	C3	A
	C3_CGCGGTACAACGATCT-1	control	C3	B
	C3_CGCGGTACAATGGATA-1	control	C3	C
	C3_CGCGGTACAGTCACTA-1	control	C3	B
	C3_CGCTATCAGGCAAAGA-1	control	C3	C
	C3_CGCTATCCACCAGGTC-1	control	C3	C
	C3_CGCTATCCATCCAACA-1	control	C3	A
	C3_CGCTATCGTGCCTGGT-1	control	C3	B
	C3_CGCTTCAGTGGTAACG-1	control	C3	A
	C3_CGGACACAGTCACGCC-1	control	C3	A
	C3_CGGACACCAGACACTT-1	control	C3	A
	C3_CGGACACTCTACTATC-1	control	C3	A
	C3_CGGACGTAGATCCGAG-1	control	C3	C
	C3_CGGACTGGTCATATGC-1	control	C3	A
	C3_CGGACTGGTCCCGACA-1	control	C3	F
	C3_CGGACTGTCAGCTCTC-1	control	C3	C
	C3_CGGAGCTCAGTCACTA-1	control	C3	A
	C3_CGGAGCTGTCGAGTTT-1	control	C3	B
	C3_CGGAGCTGTGTGGTTT-1	control	C3	A
	C3_CGGAGCTTCAGCGATT-1	control	C3	A
	C3_CGGAGTCAGATGTCGG-1	control	C3	A
	C3_CGGAGTCTCTTGCATT-1	control	C3	A
	C3_CGGCTAGAGTTAGGTA-1	control	C3	A
	C3_CGGGTCAAGTCAAGCG-1	control	C3	F
	C3_CGGGTCAGTCGAATCT-1	control	C3	A
	C3_CGGTTAATCTGAGTGT-1	control	C3	F
	C3_CGTAGCGCACTGTCGG-1	control	C3	A
	C3_CGTAGCGGTGAGCGAT-1	control	C3	A
	C3_CGTAGCGTCAGTGCAT-1	control	C3	C
	C3_CGTAGCGTCCACTGGG-1	control	C3	A
	C3_CGTAGCGTCTCGAGTA-1	control	C3	B
	C3_CGTCACTCACGGTAAG-1	control	C3	F
	C3_CGTCACTTCTTGTCAT-1	control	C3	G
	C3_CGTCAGGGTTACGCGC-1	control	C3	A
	C3_CGTCCATAGTCCGGTC-1	control	C3	A
	C3_CGTCCATCAATTCCTT-1	control	C3	F
	C3_CGTCTACCATCCGGGT-1	control	C3	A
	C3_CGTCTACGTAGCTAAA-1	control	C3	B
	C3_CGTCTACTCCTCAATT-1	control	C3	A
	C3_CGTGTAACAGATCCAT-1	control	C3	A
	C3_CGTGTAACAGCGTTCG-1	control	C3	A
	C3_CGTGTAAGTGTGCGTC-1	control	C3	C
	C3_CGTGTCTAGCCAGGAT-1	control	C3	A
	C3_CGTGTCTGTGGTAACG-1	control	C3	B
	C3_CGTTAGACATAAGACA-1	control	C3	F
	C3_CGTTCTGCAATGCCAT-1	control	C3	C
	C3_CGTTCTGCATTTCAGG-1	control	C3	A
	C3_CGTTCTGTCCTCGCAT-1	control	C3	D
	C3_CGTTGGGAGTGTGGCA-1	control	C3	C
	C3_CGTTGGGCACTCTGTC-1	control	C3	F
	C3_CGTTGGGTCTAACCGA-1	control	C3	C
	C3_CTAACTTCAAATACAG-1	control	C3	F
	C3_CTAACTTGTCTTGTCC-1	control	C3	C
	C3_CTAAGACGTCGCATCG-1	control	C3	A
	C3_CTAAGACGTTCAGTAC-1	control	C3	C
	C3_CTAATGGGTACTCAAC-1	control	C3	C
	C3_CTAATGGTCTGTCCGT-1	control	C3	A
	C3_CTACACCAGACAAAGG-1	control	C3	F
	C3_CTACACCAGTATGACA-1	control	C3	A
	C3_CTACACCGTGTTTGGT-1	control	C3	A
	C3_CTACATTAGAGGTTAT-1	control	C3	A
	C3_CTACATTCAGTCAGAG-1	control	C3	A
	C3_CTACATTGTCTCAACA-1	control	C3	C
	C3_CTACCCAAGGCTCAGA-1	control	C3	A
	C3_CTACGTCCAGTATCTG-1	control	C3	D
	C3_CTACGTCTCGAATGCT-1	control	C3	A
	C3_CTAGAGTAGTCGCCGT-1	control	C3	C
	C3_CTAGAGTGTATTCGTG-1	control	C3	F
	C3_CTAGAGTGTGCACTTA-1	control	C3	A
	C3_CTAGAGTTCTTGCATT-1	control	C3	F
	C3_CTAGCCTCACTCAGGC-1	control	C3	A
	C3_CTAGTGAGTGATAAAC-1	control	C3	G
	C3_CTAGTGATCATGTGGT-1	control	C3	F
	C3_CTCAGAAAGGCTACGA-1	control	C3	A
	C3_CTCATTACAAGCCCAC-1	control	C3	C
	C3_CTCCTAGTCTAGCACA-1	control	C3	A
	C3_CTCGAAACATATGAGA-1	control	C3	F
	C3_CTCGAAATCCAAACAC-1	control	C3	A
	C3_CTCGAGGCAGATAATG-1	control	C3	A
	C3_CTCGAGGCAGGAATGC-1	control	C3	D
	C3_CTCGAGGGTGAACCTT-1	control	C3	F
	C3_CTCGGAGGTCTTGCGG-1	control	C3	C
	C3_CTCGTCAGTCAACTGT-1	control	C3	C
	C3_CTCTACGGTCCGAATT-1	control	C3	C
	C3_CTCTACGGTCTAGAGG-1	control	C3	A
	C3_CTCTACGGTGATGTGG-1	control	C3	A
	C3_CTGAAACCAAGTCTAC-1	control	C3	D
	C3_CTGAAGTGTAAGGGCT-1	control	C3	D
	C3_CTGATCCTCACGAAGG-1	control	C3	A
	C3_CTGCCTAGTGCAGACA-1	control	C3	C
	C3_CTGCGGACAAGGACTG-1	control	C3	A
	C3_CTGCTGTAGACTACAA-1	control	C3	A
	C3_CTGTGCTAGCTAGGCA-1	control	C3	A
	C3_CTGTTTAAGTGGACGT-1	control	C3	B
	C3_CTGTTTACAAGGGTCA-1	control	C3	A
	C3_CTTAACTTCATTGCCC-1	control	C3	D
	C3_CTTAGGAGTCAGATAA-1	control	C3	F
	C3_CTTGGCTTCGGATGGA-1	control	C3	C
	C3_CTTTGCGAGACCTTTG-1	control	C3	A
	C3_CTTTGCGCAGCGTTCG-1	control	C3	F
	C3_GAAACTCTCACATGCA-1	control	C3	A
	C3_GAAATGAGTGAAGGCT-1	control	C3	A
	C3_GAAATGATCGGAAACG-1	control	C3	C
	C3_GAAATGATCGTCCGTT-1	control	C3	C
	C3_GAACATCGTTCCCTTG-1	control	C3	A
	C3_GAACCTAAGATGAGAG-1	control	C3	A
	C3_GAACCTAAGGGTCGAT-1	control	C3	A
	C3_GAACCTAGTACTTAGC-1	control	C3	C
	C3_GAACGGAAGCCCAATT-1	control	C3	C
	C3_GAACGGAAGTCTCAAC-1	control	C3	C
	C3_GAACGGACAGCCACCA-1	control	C3	C
	C3_GAAGCAGGTAAACACA-1	control	C3	F
	C3_GAATAAGCACACAGAG-1	control	C3	A
	C3_GAATGAAAGTCGTTTG-1	control	C3	A
	C3_GAATGAAGTGCATCTA-1	control	C3	C
	C3_GACACGCGTATCAGTC-1	control	C3	A
	C3_GACAGAGGTTGTCGCG-1	control	C3	A
	C3_GACAGAGTCACATGCA-1	control	C3	F
	C3_GACCTGGCAAAGGTGC-1	control	C3	A
	C3_GACCTGGGTATGAATG-1	control	C3	A
	C3_GACCTGGTCCGAACGC-1	control	C3	F
	C3_GACGCGTCACATTAGC-1	control	C3	A
	C3_GACGCGTGTATAATGG-1	control	C3	C
	C3_GACGGCTAGAAGGTGA-1	control	C3	A
	C3_GACGTGCCATGGATGG-1	control	C3	C
	C3_GACGTTAGTGCCTTGG-1	control	C3	F
	C3_GACGTTATCCTATGTT-1	control	C3	A
	C3_GACTAACAGTGTACTC-1	control	C3	A
	C3_GACTACAAGTGGTAGC-1	control	C3	A
	C3_GACTACACATGTTGAC-1	control	C3	A
	C3_GACTGCGCAAGTCTGT-1	control	C3	A
	C3_GAGCAGACATCGGACC-1	control	C3	C
	C3_GATCAGTAGCAGGTCA-1	control	C3	C
	C3_GATCAGTCACAGAGGT-1	control	C3	F
	C3_GATCAGTTCCAGTAGT-1	control	C3	C
	C3_GATCGATAGTCAAGGC-1	control	C3	C
	C3_GATCGCGCATATACGC-1	control	C3	C
	C3_GATCTAGGTAGCACGA-1	control	C3	F
	C3_GATGAAACATGGTAGG-1	control	C3	C
	C3_GATGAGGGTCGCGGTT-1	control	C3	C
	C3_GATTCAGGTAATAGCA-1	control	C3	F
	C3_GATTCAGTCCGCTGTT-1	control	C3	A
	C3_GCAAACTCAGGGATTG-1	control	C3	A
	C3_GCAATCAGTAAGGGAA-1	control	C3	F
	C3_GCAATCAGTCGAATCT-1	control	C3	A
	C3_GCAGCCACACATCCAA-1	control	C3	C
	C3_GCAGTTAGTCTTCAAG-1	control	C3	A
	C3_GCATACATCGTCCGTT-1	control	C3	A
	C3_GCATGCGAGTGCGTGA-1	control	C3	C
	C3_GCATGCGAGTTCCACA-1	control	C3	C
	C3_GCATGTATCAAACCGT-1	control	C3	A
	C3_GCCAAATCAGCTGCAC-1	control	C3	F
	C3_GCCTCTAAGTTAGGTA-1	control	C3	C
	C3_GCCTCTATCGGAATCT-1	control	C3	C
	C3_GCCTCTATCTATCGCC-1	control	C3	C
	C3_GCGAGAAAGTACCGGA-1	control	C3	C
	C3_GCGAGAAGTGGGTCAA-1	control	C3	A
	C3_GCGAGAATCTGGTGTA-1	control	C3	C
	C3_GCGCAGTTCATTTGGG-1	control	C3	C
	C3_GCGCCAAGTGTCGCTG-1	control	C3	B
	C3_GCGCCAATCGAACTGT-1	control	C3	F
	C3_GCGGGTTTCGGGAGTA-1	control	C3	C
	C3_GCTCCTATCTGGTATG-1	control	C3	C
	C3_GCTCTGTCATTGAGCT-1	control	C3	F
	C3_GCTCTGTTCTTTAGTC-1	control	C3	C
	C3_GCTGCAGTCCTGTACC-1	control	C3	C
	C3_GCTGCGAAGTGCGTGA-1	control	C3	A
	C3_GCTGCTTTCAGTGTTG-1	control	C3	F
	C3_GCTGGGTGTTAGTGGG-1	control	C3	A
	C3_GCTTCCAAGGCAGGTT-1	control	C3	B
	C3_GCTTCCAGTTTGACAC-1	control	C3	F
	C3_GCTTCCATCGGACAAG-1	control	C3	A
	C3_GCTTGAAAGTGTACGG-1	control	C3	A
	C3_GCTTGAAGTTACGTCA-1	control	C3	D
	C3_GGAAAGCGTACAGACG-1	control	C3	C
	C3_GGAAAGCGTTACGACT-1	control	C3	A
	C3_GGAACTTCAAAGGCGT-1	control	C3	C
	C3_GGAACTTGTCTCTTAT-1	control	C3	A
	C3_GGAATAAAGCGATGAC-1	control	C3	A
	C3_GGACAAGCAATCAGAA-1	control	C3	C
	C3_GGACAAGGTGCGAAAC-1	control	C3	A
	C3_GGACAAGTCCGTAGGC-1	control	C3	A
	C3_GGACAGAAGCTGAACG-1	control	C3	A
	C3_GGACAGAGTTGGTGGA-1	control	C3	F
	C3_GGACATTGTAAGGGCT-1	control	C3	F
	C3_GGAGCAAAGGAATGGA-1	control	C3	A
	C3_GGAGCAAAGGCTCAGA-1	control	C3	F
	C3_GGAGCAACACACGCTG-1	control	C3	C
	C3_GGATGTTCACCCATTC-1	control	C3	A
	C3_GGATGTTTCAAACGGG-1	control	C3	F
	C3_GGATTACGTTGCTCCT-1	control	C3	C
	C3_GGCCGATTCTGTGCAA-1	control	C3	C
	C3_GGCGACTGTTAAAGTG-1	control	C3	A
	C3_GGCGTGTTCGGCGCTA-1	control	C3	C
	C3_GGCTCGATCGTTTAGG-1	control	C3	F
	C3_GGGACCTCAACTGCGC-1	control	C3	C
	C3_GGGACCTGTCTCGTTC-1	control	C3	C
	C3_GGGACCTTCTCGTATT-1	control	C3	A
	C3_GGGAGATCACTTCGAA-1	control	C3	C
	C3_GGGAGATCAGCTCCGA-1	control	C3	C
	C3_GGGAGATGTCACTTCC-1	control	C3	A
	C3_GGGAGATGTCGATTGT-1	control	C3	A
	C3_GGGAGATGTGTATGGG-1	control	C3	A
	C3_GGGCACTCACGGTTTA-1	control	C3	A
	C3_GGGCACTTCTGTCTCG-1	control	C3	D
	C3_GGGTTGCGTAATCGTC-1	control	C3	F
	C3_GGTGAAGAGCACACAG-1	control	C3	F
	C3_GGTGAAGAGTGATCGG-1	control	C3	A
	C3_GGTGAAGCACACTGCG-1	control	C3	F
	C3_GGTGCGTAGACAATAC-1	control	C3	A
	C3_GGTGTTATCTGTCTAT-1	control	C3	A
	C3_GTAACGTGTATTCGTG-1	control	C3	F
	C3_GTAACTGAGCGTTTAC-1	control	C3	C
	C3_GTAACTGTCCATTCTA-1	control	C3	F
	C3_GTAACTGTCGTCACGG-1	control	C3	C
	C3_GTACGTACAAATCCGT-1	control	C3	A
	C3_GTACTCCCAATAGCGG-1	control	C3	C
	C3_GTACTCCGTTCGAATC-1	control	C3	G
	C3_GTACTTTCAACAACCT-1	control	C3	C
	C3_GTAGTCAGTCGCCATG-1	control	C3	A
	C3_GTAGTCATCCTTAATC-1	control	C3	C
	C3_GTATCTTCAGAAGCAC-1	control	C3	C
	C3_GTATTCTAGATGTAAC-1	control	C3	F
	C3_GTATTCTAGGTAGCTG-1	control	C3	A
	C3_GTATTCTCAAGGTTTC-1	control	C3	F
	C3_GTATTCTCACACCGAC-1	control	C3	A
	C3_GTCACGGCATGCCCGA-1	control	C3	B
	C3_GTCACGGGTCTAGAGG-1	control	C3	C
	C3_GTCCTCAAGAACAATC-1	control	C3	B
	C3_GTCGTAATCTCTGAGA-1	control	C3	A
	C3_GTCTCGTCAGACACTT-1	control	C3	G
	C3_GTCTTCGTCGCATGGC-1	control	C3	A
	C3_GTGCATACATACGCTA-1	control	C3	B
	C3_GTGCGGTCAGTACACT-1	control	C3	C
	C3_GTGCTTCCAAGCGATG-1	control	C3	A
	C3_GTGCTTCGTTCACGGC-1	control	C3	A
	C3_GTGCTTCTCACGAAGG-1	control	C3	A
	C3_GTGGGTCTCCAGTAGT-1	control	C3	F
	C3_GTGTGCGGTTGATTGC-1	control	C3	C
	C3_GTGTGCGTCTGTCAAG-1	control	C3	C
	C3_GTTACAGAGGTGGGTT-1	control	C3	A
	C3_GTTACAGGTCTCAACA-1	control	C3	A
	C3_GTTACAGTCCTCGCAT-1	control	C3	A
	C3_GTTCATTAGCGTCTAT-1	control	C3	A
	C3_GTTCATTGTCAATACC-1	control	C3	C
	C3_GTTCGGGCAGACGCAA-1	control	C3	G
	C3_GTTCGGGCAGCCTATA-1	control	C3	B
	C3_GTTCGGGCAGCTGCAC-1	control	C3	F
	C3_GTTCGGGGTGCACTTA-1	control	C3	A
	C3_GTTCGGGGTGTGACCC-1	control	C3	A
	C3_GTTTCTAAGAGTAAGG-1	control	C3	A
	C3_TAAGCGTTCCCTAATT-1	control	C3	C
	C3_TAAGCGTTCTCTGCTG-1	control	C3	A
	C3_TAAGTGCCAGCTGCTG-1	control	C3	F
	C3_TAAGTGCCATCCTAGA-1	control	C3	A
	C3_TAAGTGCGTTGGGACA-1	control	C3	A
	C3_TACCTTAAGTACCGGA-1	control	C3	F
	C3_TACCTTACATGGTCAT-1	control	C3	D
	C3_TACGGATCAATCCAAC-1	control	C3	F
	C3_TACGGATCACCCATGG-1	control	C3	A
	C3_TACGGATCACGGCGTT-1	control	C3	C
	C3_TACGGATGTCGCGGTT-1	control	C3	F
	C3_TACGGATGTCTAAAGA-1	control	C3	A
	C3_TACGGGCCATCCCATC-1	control	C3	F
	C3_TACGGGCGTCGGATCC-1	control	C3	B
	C3_TACGGTATCAGTTCGA-1	control	C3	C
	C3_TACTCGCAGACTGTAA-1	control	C3	A
	C3_TACTCGCAGGTGCTAG-1	control	C3	A
	C3_TACTCGCCACCGATAT-1	control	C3	A
	C3_TACTTACGTGGGTATG-1	control	C3	F
	C3_TACTTGTCACTTACGA-1	control	C3	A
	C3_TAGCCGGCACGCTTTC-1	control	C3	A
	C3_TAGGCATAGGCATGTG-1	control	C3	F
	C3_TAGGCATGTTGTCGCG-1	control	C3	A
	C3_TAGTGGTGTATCTGCA-1	control	C3	A
	C3_TAGTGGTGTGGCTCCA-1	control	C3	A
	C3_TAGTTGGAGTTCGCGC-1	control	C3	C
	C3_TAGTTGGCACGGTGTC-1	control	C3	A
	C3_TAGTTGGTCCACGAAT-1	control	C3	B
	C3_TATCAGGTCTGAGGGA-1	control	C3	A
	C3_TATCAGGTCTTTACGT-1	control	C3	A
	C3_TATCTCACACGCCAGT-1	control	C3	D
	C3_TATCTCAGTACGCACC-1	control	C3	F
	C3_TATCTCAGTGTGGTTT-1	control	C3	A
	C3_TATGCCCAGGCTCAGA-1	control	C3	C
	C3_TATTACCAGAAGATTC-1	control	C3	F
	C3_TATTACCAGCAAATCA-1	control	C3	A
	C3_TATTACCGTGCAACTT-1	control	C3	A
	C3_TATTACCTCTCTTGAT-1	control	C3	F
	C3_TCAACGACACATGTGT-1	control	C3	F
	C3_TCAACGAGTTCCCTTG-1	control	C3	F
	C3_TCAACGATCAACCATG-1	control	C3	A
	C3_TCAACGATCCGGGTGT-1	control	C3	G
	C3_TCACAAGCAAGGTTTC-1	control	C3	A
	C3_TCACGAACAGGTGGAT-1	control	C3	C
	C3_TCACGAAGTTGCGCAC-1	control	C3	A
	C3_TCAGATGAGGAGTTGC-1	control	C3	A
	C3_TCAGATGAGGTGCTTT-1	control	C3	F
	C3_TCAGCAACAGTGGAGT-1	control	C3	A
	C3_TCAGCTCAGATGTTAG-1	control	C3	A
	C3_TCAGCTCAGCTGTCTA-1	control	C3	C
	C3_TCAGCTCAGTTATCGC-1	control	C3	C
	C3_TCAGCTCTCCAATGGT-1	control	C3	F
	C3_TCAGCTCTCCCTCTTT-1	control	C3	C
	C3_TCAGGATGTGTATGGG-1	control	C3	F
	C3_TCAGGTATCTAACTGG-1	control	C3	A
	C3_TCATTACGTTGATTCG-1	control	C3	F
	C3_TCATTTGCACGCATCG-1	control	C3	A
	C3_TCCACACGTACTCGCG-1	control	C3	F
	C3_TCCCGATAGCTAGCCC-1	control	C3	A
	C3_TCGAGGCCATATGAGA-1	control	C3	C
	C3_TCGAGGCGTATGAAAC-1	control	C3	A
	C3_TCGAGGCGTGTTTGGT-1	control	C3	A
	C3_TCGCGAGAGGCCATAG-1	control	C3	A
	C3_TCGCGTTAGACTGGGT-1	control	C3	C
	C3_TCGGGACGTTTGGCGC-1	control	C3	D
	C3_TCGGGACTCATCGGAT-1	control	C3	D
	C3_TCGGGACTCGTCTGCT-1	control	C3	B
	C3_TCGGTAACAATCCAAC-1	control	C3	B
	C3_TCGTACCAGCCTTGAT-1	control	C3	B
	C3_TCGTAGAGTCTCATCC-1	control	C3	A
	C3_TCTATTGCAAGTCTGT-1	control	C3	A
	C3_TCTATTGTCGCCAAAT-1	control	C3	C
	C3_TCTCATATCCATGCTC-1	control	C3	C
	C3_TCTGGAACATTCCTCG-1	control	C3	F
	C3_TCTGGAATCTGTACGA-1	control	C3	C
	C3_TCTTCGGAGCAATCTC-1	control	C3	D
	C3_TCTTCGGAGTCGATAA-1	control	C3	F
	C3_TCTTCGGCAAAGCGGT-1	control	C3	A
	C3_TCTTCGGTCAACCATG-1	control	C3	A
	C3_TCTTCGGTCTTGCATT-1	control	C3	A
	C3_TCTTTCCTCACTTATC-1	control	C3	F
	C3_TGAAAGACAGCCACCA-1	control	C3	C
	C3_TGAAAGATCAACACGT-1	control	C3	F
	C3_TGACAACAGGCATGGT-1	control	C3	F
	C3_TGACAACGTATCACCA-1	control	C3	A
	C3_TGACAACGTCTAACGT-1	control	C3	F
	C3_TGACTAGAGTCCGTAT-1	control	C3	F
	C3_TGACTTTGTTGTCTTT-1	control	C3	C
	C3_TGAGAGGGTCTAACGT-1	control	C3	A
	C3_TGAGCCGGTAGTGAAT-1	control	C3	F
	C3_TGAGCCGGTGTTCGAT-1	control	C3	C
	C3_TGAGCCGTCCTCAATT-1	control	C3	D
	C3_TGAGGGAGTTACGGAG-1	control	C3	A
	C3_TGAGGGATCCTCCTAG-1	control	C3	A
	C3_TGATTTCCAACGATGG-1	control	C3	A
	C3_TGATTTCCACGTTGGC-1	control	C3	F
	C3_TGCCAAAAGGCAATTA-1	control	C3	F
	C3_TGCCAAATCATGCTCC-1	control	C3	A
	C3_TGCCCATTCGCCGTGA-1	control	C3	C
	C3_TGCCCTACAGTCAGAG-1	control	C3	F
	C3_TGCGCAGTCGGCCGAT-1	control	C3	C
	C3_TGCGGGTTCTCGCTTG-1	control	C3	C
	C3_TGCGGGTTCTGACCTC-1	control	C3	F
	C3_TGCGTGGCATGGGACA-1	control	C3	A
	C3_TGCTACCTCATTGCGA-1	control	C3	F
	C3_TGCTGCTCAATGAAAC-1	control	C3	F
	C3_TGCTGCTCATCACGTA-1	control	C3	A
	C3_TGCTGCTTCCACTCCA-1	control	C3	B
	C3_TGGACGCGTAGAGGAA-1	control	C3	F
	C3_TGGACGCGTCGGCATC-1	control	C3	C
	C3_TGGACGCGTGCCTGTG-1	control	C3	F
	C3_TGGACGCTCAGCTTAG-1	control	C3	B
	C3_TGGCGCACATCCTAGA-1	control	C3	A
	C3_TGGCTGGCATGGGACA-1	control	C3	A
	C3_TGGCTGGGTAATCACC-1	control	C3	C
	C3_TGGCTGGGTAGCTTGT-1	control	C3	A
	C3_TGGGAAGCACGCTTTC-1	control	C3	C
	C3_TGGGAAGGTCGGATCC-1	control	C3	B
	C3_TGGGCGTGTCCGCTGA-1	control	C3	C
	C3_TGGGCGTGTTCAGTAC-1	control	C3	G
	C3_TGGGCGTTCACCCGAG-1	control	C3	F
	C3_TGGTTAGAGAGTGAGA-1	control	C3	C
	C3_TGGTTAGAGTTGAGTA-1	control	C3	C
	C3_TGGTTAGGTCGCCATG-1	control	C3	D
	C3_TGTATTCAGCTTCGCG-1	control	C3	C
	C3_TGTATTCTCAAGGTAA-1	control	C3	F
	C3_TGTCCCAAGCTAACTC-1	control	C3	F
	C3_TGTGGTACAGACGTAG-1	control	C3	F
	C3_TGTGGTATCTCTAAGG-1	control	C3	C
	C3_TGTGTTTGTTACGACT-1	control	C3	C
	C3_TGTTCCGCATTTCACT-1	control	C3	B
	C3_TTAGGACTCTCGGACG-1	control	C3	B
	C3_TTAGGCAAGACTGGGT-1	control	C3	F
	C3_TTATGCTCACCGAAAG-1	control	C3	F
	C3_TTATGCTTCTATGTGG-1	control	C3	A
	C3_TTCCCAGAGTTAGGTA-1	control	C3	B
	C3_TTCCCAGGTCACTGGC-1	control	C3	A
	C3_TTCCCAGTCTACTATC-1	control	C3	A
	C3_TTCGGTCAGAGGTACC-1	control	C3	A
	C3_TTCGGTCAGGATGGTC-1	control	C3	C
	C3_TTCGGTCGTCCCTTGT-1	control	C3	D
	C3_TTCTCCTCATCGGAAG-1	control	C3	A
	C3_TTCTTAGAGCCAGAAC-1	control	C3	F
	C3_TTCTTAGCATATACCG-1	control	C3	A
	C3_TTCTTAGTCGGGAGTA-1	control	C3	C
	C3_TTGAACGTCAGCATGT-1	control	C3	C
	C3_TTGAACGTCCCTTGCA-1	control	C3	C
	C3_TTGCCGTCATGTAGTC-1	control	C3	F
	C3_TTGCCGTGTCCGTCAG-1	control	C3	F
	C3_TTGCGTCCATGCATGT-1	control	C3	C
	C3_TTGGAACCAGTCAGCC-1	control	C3	C
	C3_TTGGCAAAGTCACGCC-1	control	C3	D
	C3_TTGGCAACACAGGTTT-1	control	C3	A
	C3_TTGTAGGCATTGGTAC-1	control	C3	C
	C3_TTTACTGAGGGCTTCC-1	control	C3	F
	C3_TTTATGCGTCTCGTTC-1	control	C3	C
	C3_TTTGGTTCAAAGAATC-1	control	C3	C
	C3_TTTGTCAGTCATGCAT-1	control	C3	A
	C9_AAACCTGGTTGGACCC-1	control	C9	A
	C9_AAACCTGTCTTCTGGC-1	control	C9	G
	C9_AAACGGGTCACATAGC-1	control	C9	A
	C9_AAAGATGGTATCTGCA-1	control	C9	C
	C9_AAAGATGGTCTTCGTC-1	control	C9	C
	C9_AAAGCAACATATGAGA-1	control	C9	C
	C9_AAAGCAATCAGAGACG-1	control	C9	A
	C9_AAAGTAGAGAACTCGG-1	control	C9	C
	C9_AAAGTAGGTAGAGCTG-1	control	C9	A
	C9_AAAGTAGGTATAGGGC-1	control	C9	A
	C9_AAAGTAGTCTACTTAC-1	control	C9	F
	C9_AAATGCCCAGCTGCTG-1	control	C9	C
	C9_AAATGCCCAGCTGTGC-1	control	C9	A
	C9_AAATGCCGTGCTGTAT-1	control	C9	F
	C9_AACACGTAGGAGTACC-1	control	C9	C
	C9_AACACGTCAGCATACT-1	control	C9	A
	C9_AACCATGCAATCCAAC-1	control	C9	C
	C9_AACCATGCACCAACCG-1	control	C9	C
	C9_AACCGCGCAATGAATG-1	control	C9	A
	C9_AACCGCGTCTCGTATT-1	control	C9	C
	C9_AACGTTGAGACATAAC-1	control	C9	C
	C9_AACGTTGAGAGGTACC-1	control	C9	C
	C9_AACGTTGAGCCAGGAT-1	control	C9	C
	C9_AACGTTGAGCTGCGAA-1	control	C9	C
	C9_AACTCAGCAAGGACTG-1	control	C9	A
	C9_AACTCAGGTTTGTTTC-1	control	C9	D
	C9_AACTCAGTCCTCGCAT-1	control	C9	C
	C9_AACTCAGTCTTGTACT-1	control	C9	A
	C9_AACTCCCGTCCGAGTC-1	control	C9	A
	C9_AACTCCCTCGCCTGAG-1	control	C9	A
	C9_AACTCTTAGATAGTCA-1	control	C9	F
	C9_AACTCTTGTCTTGCGG-1	control	C9	C
	C9_AACTCTTGTTCATGGT-1	control	C9	A
	C9_AACTGGTGTCATTAGC-1	control	C9	G
	C9_AACTGGTGTTTGCATG-1	control	C9	A
	C9_AACTTTCAGGAGTTTA-1	control	C9	A
	C9_AAGACCTAGAGCTGGT-1	control	C9	C
	C9_AAGACCTGTCTAGGTT-1	control	C9	C
	C9_AAGACCTGTCTTGCGG-1	control	C9	D
	C9_AAGCCGCTCTGATACG-1	control	C9	G
	C9_AAGGAGCCATATGCTG-1	control	C9	C
	C9_AAGGAGCTCTTGTTTG-1	control	C9	A
	C9_AAGGCAGAGGTGCAAC-1	control	C9	C
	C9_AAGGTTCTCCAGTATG-1	control	C9	C
	C9_AAGTCTGCAGGAACGT-1	control	C9	C
	C9_AATCCAGGTAAAGGAG-1	control	C9	C
	C9_AATCCAGGTAGGCATG-1	control	C9	C
	C9_AATCGGTAGTTTCCTT-1	control	C9	A
	C9_AATCGGTGTCTGATTG-1	control	C9	F
	C9_ACACCAAGTAAGGATT-1	control	C9	A
	C9_ACACCCTAGTTGTAGA-1	control	C9	D
	C9_ACACCCTTCTTCGGTC-1	control	C9	D
	C9_ACACCGGAGGCAGGTT-1	control	C9	B
	C9_ACACCGGCAAGCCATT-1	control	C9	F
	C9_ACACTGAAGTCTTGCA-1	control	C9	A
	C9_ACACTGAGTGCGGTAA-1	control	C9	F
	C9_ACACTGATCTTGGGTA-1	control	C9	C
	C9_ACAGCTACAGAGCCAA-1	control	C9	A
	C9_ACAGCTATCCAGAAGG-1	control	C9	D
	C9_ACATACGGTAGCGCTC-1	control	C9	A
	C9_ACATGGTCACGAAATA-1	control	C9	F
	C9_ACCAGTATCCTAGAAC-1	control	C9	G
	C9_ACCCACTAGACGCACA-1	control	C9	C
	C9_ACCCACTGTTGTACAC-1	control	C9	C
	C9_ACCCACTTCTAGAGTC-1	control	C9	C
	C9_ACCCACTTCTGCAAGT-1	control	C9	D
	C9_ACCGTAACAGATCTGT-1	control	C9	F
	C9_ACCGTAACAGTCTTCC-1	control	C9	C
	C9_ACCGTAAGTTCCGGCA-1	control	C9	C
	C9_ACCGTAATCTAGCACA-1	control	C9	C
	C9_ACCTTTAAGAGGGCTT-1	control	C9	C
	C9_ACCTTTAGTATGAATG-1	control	C9	C
	C9_ACGAGCCCATTGCGGC-1	control	C9	C
	C9_ACGAGCCGTCTGATTG-1	control	C9	A
	C9_ACGAGCCGTGTGGCTC-1	control	C9	C
	C9_ACGATACAGATCACGG-1	control	C9	C
	C9_ACGATACCAATGGATA-1	control	C9	D
	C9_ACGATACCAGCTGTTA-1	control	C9	B
	C9_ACGATGTAGTACGCGA-1	control	C9	G
	C9_ACGATGTTCTCGTATT-1	control	C9	C
	C9_ACGCAGCTCGGTTAAC-1	control	C9	D
	C9_ACGCCAGAGGTGACCA-1	control	C9	C
	C9_ACGCCAGCAAGGACTG-1	control	C9	A
	C9_ACGCCAGCAGTCGATT-1	control	C9	C
	C9_ACGCCGAAGCTGTCTA-1	control	C9	C
	C9_ACGCCGAAGTGTACGG-1	control	C9	C
	C9_ACGCCGACAAGGGTCA-1	control	C9	C
	C9_ACGCCGACAGTTTACG-1	control	C9	A
	C9_ACGCCGAGTCATGCAT-1	control	C9	B
	C9_ACGGAGACAACGATCT-1	control	C9	C
	C9_ACGGAGAGTACAGCAG-1	control	C9	C
	C9_ACGGCCAGTAACGACG-1	control	C9	A
	C9_ACGGGCTCAAGCGCTC-1	control	C9	F
	C9_ACGGGCTCACTTAACG-1	control	C9	F
	C9_ACGGGCTCATGAAGTA-1	control	C9	B
	C9_ACGGGCTGTCTCACCT-1	control	C9	D
	C9_ACGGGCTGTGGTTTCA-1	control	C9	B
	C9_ACGGGCTTCTACTCAT-1	control	C9	C
	C9_ACGGGTCCACGTCTCT-1	control	C9	B
	C9_ACGGGTCCAGGACGTA-1	control	C9	C
	C9_ACGGGTCCAGGGCATA-1	control	C9	C
	C9_ACGTCAAAGATGGGTC-1	control	C9	C
	C9_ACGTCAAGTAACGACG-1	control	C9	D
	C9_ACTATCTCAATAGCAA-1	control	C9	F
	C9_ACTATCTCAGTCCTTC-1	control	C9	G
	C9_ACTATCTTCAACCATG-1	control	C9	B
	C9_ACTATCTTCCTGCAGG-1	control	C9	C
	C9_ACTATCTTCGCCTGTT-1	control	C9	C
	C9_ACTGAACAGACTAGGC-1	control	C9	C
	C9_ACTGAACAGTGGTCCC-1	control	C9	C
	C9_ACTGAACTCATCGGAT-1	control	C9	C
	C9_ACTGAACTCCGCTGTT-1	control	C9	C
	C9_ACTGAGTAGTCGCCGT-1	control	C9	C
	C9_ACTGAGTAGTTCGATC-1	control	C9	F
	C9_ACTGAGTTCCGTTGCT-1	control	C9	D
	C9_ACTGATGAGGACAGAA-1	control	C9	A
	C9_ACTGATGAGGGTCGAT-1	control	C9	A
	C9_ACTGATGGTAAGAGAG-1	control	C9	C
	C9_ACTGTCCGTGCACCAC-1	control	C9	A
	C9_ACTTACTAGTTGAGAT-1	control	C9	G
	C9_ACTTACTTCAAGAAGT-1	control	C9	C
	C9_ACTTACTTCTGTTTGT-1	control	C9	C
	C9_ACTTGTTCACATTTCT-1	control	C9	D
	C9_ACTTGTTGTATAGTAG-1	control	C9	C
	C9_ACTTGTTTCCGAGCCA-1	control	C9	B
	C9_ACTTTCAAGACTAAGT-1	control	C9	D
	C9_ACTTTCACACCGATAT-1	control	C9	F
	C9_AGACGTTAGACTGTAA-1	control	C9	D
	C9_AGACGTTAGCTAGTCT-1	control	C9	C
	C9_AGACGTTCAAGAAGAG-1	control	C9	C
	C9_AGACGTTGTCCCTTGT-1	control	C9	C
	C9_AGAGCGAAGGCGACAT-1	control	C9	A
	C9_AGAGCTTTCGGCGGTT-1	control	C9	C
	C9_AGAGTGGGTAAATGTG-1	control	C9	C
	C9_AGATCTGCAAACTGCT-1	control	C9	A
	C9_AGATCTGCACTTCTGC-1	control	C9	B
	C9_AGATCTGCAGGACCCT-1	control	C9	B
	C9_AGATTGCAGCCGGTAA-1	control	C9	C
	C9_AGATTGCAGGTGTTAA-1	control	C9	G
	C9_AGATTGCCAAGCCGTC-1	control	C9	C
	C9_AGCAGCCAGTAACCCT-1	control	C9	C
	C9_AGCATACTCGTTTAGG-1	control	C9	C
	C9_AGCCTAAAGAACAACT-1	control	C9	G
	C9_AGCCTAAAGACTAAGT-1	control	C9	C
	C9_AGCCTAACAGGTTTCA-1	control	C9	C
	C9_AGCGGTCCAAAGTGCG-1	control	C9	A
	C9_AGCGGTCCATGGTCTA-1	control	C9	C
	C9_AGCGGTCTCATCGATG-1	control	C9	A
	C9_AGCGTATAGGCTACGA-1	control	C9	C
	C9_AGCGTATCACCATGTA-1	control	C9	C
	C9_AGCGTATCACCGAAAG-1	control	C9	A
	C9_AGCGTCGCACGCATCG-1	control	C9	B
	C9_AGCTCCTAGCGTGAAC-1	control	C9	C
	C9_AGCTCCTAGGCTAGGT-1	control	C9	D
	C9_AGCTCTCCAGCTCCGA-1	control	C9	C
	C9_AGCTTGACAGTAAGCG-1	control	C9	C
	C9_AGCTTGAGTCAACATC-1	control	C9	F
	C9_AGGCCACCACGCGAAA-1	control	C9	A
	C9_AGGCCACCACTAGTAC-1	control	C9	C
	C9_AGGCCACGTAAGTGTA-1	control	C9	C
	C9_AGGCCACGTAATCACC-1	control	C9	C
	C9_AGGCCACGTTCTGTTT-1	control	C9	C
	C9_AGGCCGTGTGCAGGTA-1	control	C9	C
	C9_AGGGAGTAGGCATGGT-1	control	C9	G
	C9_AGGGAGTTCACTTATC-1	control	C9	C
	C9_AGGGAGTTCCAGAAGG-1	control	C9	A
	C9_AGGGATGAGAATGTTG-1	control	C9	C
	C9_AGGGATGGTGTCAATC-1	control	C9	C
	C9_AGGGATGTCAACTCTT-1	control	C9	B
	C9_AGGGTGAAGAGCTTCT-1	control	C9	A
	C9_AGGGTGACAGCATGAG-1	control	C9	C
	C9_AGGGTGAGTTGTTTGG-1	control	C9	A
	C9_AGGTCATAGAGCTTCT-1	control	C9	A
	C9_AGGTCATCACAGCGTC-1	control	C9	D
	C9_AGGTCCGAGGACGAAA-1	control	C9	C
	C9_AGGTCCGAGGGATCTG-1	control	C9	C
	C9_AGGTCCGCACCGAATT-1	control	C9	D
	C9_AGGTCCGTCTGCGACG-1	control	C9	C
	C9_AGTAGTCAGGTGCAAC-1	control	C9	A
	C9_AGTAGTCCAAGCTGTT-1	control	C9	A
	C9_AGTCTTTGTACGCACC-1	control	C9	B
	C9_AGTCTTTTCGTACGGC-1	control	C9	C
	C9_AGTCTTTTCGTTTGCC-1	control	C9	C
	C9_AGTCTTTTCTCCCTGA-1	control	C9	A
	C9_AGTTGGTTCATAAAGG-1	control	C9	C
	C9_AGTTGGTTCGAGCCCA-1	control	C9	C
	C9_ATAACGCCACGACGAA-1	control	C9	C
	C9_ATAACGCGTTGGAGGT-1	control	C9	G
	C9_ATAAGAGAGGTGATAT-1	control	C9	C
	C9_ATAAGAGCACATCTTT-1	control	C9	F
	C9_ATAAGAGCACTGTCGG-1	control	C9	C
	C9_ATAGACCCACAAGCCC-1	control	C9	C
	C9_ATCACGACATTCACTT-1	control	C9	A
	C9_ATCACGAGTAAATGTG-1	control	C9	G
	C9_ATCACGAGTCTCTTTA-1	control	C9	C
	C9_ATCACGATCACATAGC-1	control	C9	C
	C9_ATCATCTGTAGCTAAA-1	control	C9	A
	C9_ATCATGGTCGACGGAA-1	control	C9	C
	C9_ATCCACCCAAGGTTCT-1	control	C9	C
	C9_ATCCACCTCACGATGT-1	control	C9	A
	C9_ATCCACCTCCATGAAC-1	control	C9	C
	C9_ATCCACCTCTTCCTTC-1	control	C9	C
	C9_ATCCGAAAGAATTGTG-1	control	C9	A
	C9_ATCCGAAAGCAATATG-1	control	C9	A
	C9_ATCCGAACAGACAAAT-1	control	C9	G
	C9_ATCCGAACAGATGGCA-1	control	C9	F
	C9_ATCCGAATCAGTCAGT-1	control	C9	G
	C9_ATCGAGTCAAGCGAGT-1	control	C9	C
	C9_ATCTACTAGTGGCACA-1	control	C9	F
	C9_ATCTACTCACGTCAGC-1	control	C9	F
	C9_ATCTACTTCCAAGTAC-1	control	C9	A
	C9_ATCTGCCGTCTCATCC-1	control	C9	C
	C9_ATCTGCCTCTGTCTCG-1	control	C9	A
	C9_ATGAGGGTCCCAGGTG-1	control	C9	A
	C9_ATGAGGGTCTTACCTA-1	control	C9	C
	C9_ATGCGATAGAAGGTTT-1	control	C9	C
	C9_ATGCGATAGCAACGGT-1	control	C9	F
	C9_ATGGGAGAGCTAGTGG-1	control	C9	D
	C9_ATGGGAGCATACTACG-1	control	C9	C
	C9_ATGTGTGAGAATTGTG-1	control	C9	G
	C9_ATGTGTGAGTACGCGA-1	control	C9	F
	C9_ATGTGTGCACAGAGGT-1	control	C9	F
	C9_ATTATCCAGCCGGTAA-1	control	C9	C
	C9_ATTATCCGTTCGGCAC-1	control	C9	F
	C9_ATTCTACAGAACAATC-1	control	C9	C
	C9_ATTCTACAGCGTCAAG-1	control	C9	C
	C9_ATTCTACCAAATTGCC-1	control	C9	C
	C9_ATTCTACCATATACCG-1	control	C9	C
	C9_ATTGGACGTCTCTTTA-1	control	C9	A
	C9_ATTGGTGCATACGCTA-1	control	C9	C
	C9_ATTTCTGGTGCACGAA-1	control	C9	A
	C9_CAACCAATCAGCGACC-1	control	C9	C
	C9_CAACCTCCAGTAACGG-1	control	C9	A
	C9_CAACCTCGTACTCGCG-1	control	C9	C
	C9_CAACCTCTCGGGAGTA-1	control	C9	B
	C9_CAACTAGCAAGTTGTC-1	control	C9	D
	C9_CAACTAGTCCCTTGCA-1	control	C9	C
	C9_CAAGAAAAGTCAAGCG-1	control	C9	A
	C9_CAAGAAAAGTTGCAGG-1	control	C9	A
	C9_CAAGAAAGTAAAGTCA-1	control	C9	C
	C9_CAAGAAAGTCTAGCGC-1	control	C9	C
	C9_CAAGAAAGTGCACCAC-1	control	C9	A
	C9_CAAGATCAGATGTGGC-1	control	C9	G
	C9_CAAGGCCAGCTACCTA-1	control	C9	C
	C9_CAAGGCCAGTCGTTTG-1	control	C9	C
	C9_CAAGGCCCAAGAAAGG-1	control	C9	A
	C9_CAAGGCCCAGATCCAT-1	control	C9	C
	C9_CAAGGCCTCATAACCG-1	control	C9	A
	C9_CAAGTTGTCGTTTATC-1	control	C9	A
	C9_CACAAACAGCGTGAGT-1	control	C9	C
	C9_CACAAACAGTCCAGGA-1	control	C9	C
	C9_CACAAACCAAACTGTC-1	control	C9	C
	C9_CACACAAAGAGGTACC-1	control	C9	C
	C9_CACACAAAGATATGGT-1	control	C9	F
	C9_CACACAAGTCTAGTCA-1	control	C9	C
	C9_CACACAATCGAACGGA-1	control	C9	C
	C9_CACACCTAGATAGTCA-1	control	C9	A
	C9_CACACCTCAGTCGTGC-1	control	C9	C
	C9_CACACCTCATTCGACA-1	control	C9	C
	C9_CACACCTTCCTCAACC-1	control	C9	G
	C9_CACACTCGTTCAACCA-1	control	C9	F
	C9_CACAGGCAGTAGTGCG-1	control	C9	A
	C9_CACAGGCCAGGAATCG-1	control	C9	A
	C9_CACAGGCGTACAGTTC-1	control	C9	B
	C9_CACAGTACAGGGCATA-1	control	C9	A
	C9_CACATTTAGCAGGTCA-1	control	C9	A
	C9_CACATTTTCTTCAACT-1	control	C9	A
	C9_CACCACTGTTCCATGA-1	control	C9	D
	C9_CACCACTTCAAGGCTT-1	control	C9	C
	C9_CACCACTTCGCATGAT-1	control	C9	D
	C9_CACCACTTCTCGTATT-1	control	C9	F
	C9_CACCAGGCACAGACAG-1	control	C9	F
	C9_CACCAGGGTACGCTGC-1	control	C9	C
	C9_CACCAGGTCCGTAGTA-1	control	C9	G
	C9_CACCAGGTCTCAACTT-1	control	C9	D
	C9_CACCTTGGTCAGAATA-1	control	C9	G
	C9_CACTCCAGTAGCAAAT-1	control	C9	G
	C9_CACTCCAGTCCTCCAT-1	control	C9	C
	C9_CACTCCATCGCACTCT-1	control	C9	C
	C9_CAGAGAGCAAAGGCGT-1	control	C9	B
	C9_CAGAGAGCAAGTAATG-1	control	C9	F
	C9_CAGAGAGGTCGCCATG-1	control	C9	C
	C9_CAGAGAGGTGATGTCT-1	control	C9	C
	C9_CAGAGAGTCTTGGGTA-1	control	C9	F
	C9_CAGATCATCTGCAAGT-1	control	C9	A
	C9_CAGCAGCAGGCTATCT-1	control	C9	A
	C9_CAGCATACAGGATCGA-1	control	C9	C
	C9_CAGCATAGTCTGGAGA-1	control	C9	B
	C9_CAGCCGAAGAGTACAT-1	control	C9	F
	C9_CAGCCGAGTTTGACAC-1	control	C9	C
	C9_CAGCGACAGAATGTTG-1	control	C9	C
	C9_CAGCGACAGCAGCCTC-1	control	C9	A
	C9_CAGCGACCAGACTCGC-1	control	C9	A
	C9_CAGCTAAAGAAGGTGA-1	control	C9	C
	C9_CAGCTAAAGATCCCAT-1	control	C9	A
	C9_CAGCTAACATACTACG-1	control	C9	G
	C9_CAGCTGGAGTGCCAGA-1	control	C9	F
	C9_CAGCTGGCATTAACCG-1	control	C9	F
	C9_CAGCTGGGTTCGGGCT-1	control	C9	C
	C9_CAGGTGCAGCAGCGTA-1	control	C9	C
	C9_CAGGTGCCATTCCTGC-1	control	C9	D
	C9_CAGGTGCGTCAGCTAT-1	control	C9	B
	C9_CAGGTGCTCGTGACAT-1	control	C9	C
	C9_CAGTCCTAGACATAAC-1	control	C9	C
	C9_CAGTCCTCATTAGGCT-1	control	C9	A
	C9_CATATGGCAATTCCTT-1	control	C9	B
	C9_CATATTCTCCAAAGTC-1	control	C9	C
	C9_CATCAAGGTTTCGCTC-1	control	C9	C
	C9_CATCAAGTCACTGGGC-1	control	C9	D
	C9_CATCAAGTCATCTGCC-1	control	C9	A
	C9_CATCAGACATGTAAGA-1	control	C9	C
	C9_CATCCACCAAGAAGAG-1	control	C9	C
	C9_CATCCACTCTGAAAGA-1	control	C9	F
	C9_CATCGAATCTAACTCT-1	control	C9	F
	C9_CATCGAATCTGTGCAA-1	control	C9	A
	C9_CATCGGGAGTCGAGTG-1	control	C9	B
	C9_CATCGGGAGTGTCCAT-1	control	C9	A
	C9_CATCGGGCACGAAATA-1	control	C9	D
	C9_CATGACAAGACCCACC-1	control	C9	C
	C9_CATGACAGTACATGTC-1	control	C9	D
	C9_CATGACATCTATGTGG-1	control	C9	C
	C9_CATGCCTCATTTCACT-1	control	C9	F
	C9_CATGCCTTCAGGCCCA-1	control	C9	C
	C9_CATGCCTTCGGCATCG-1	control	C9	C
	C9_CATGGCGAGTGCGTGA-1	control	C9	C
	C9_CATTATCCACAGCCCA-1	control	C9	C
	C9_CATTATCTCCCAACGG-1	control	C9	D
	C9_CATTCGCAGTCACGCC-1	control	C9	C
	C9_CATTCGCGTTCCAACA-1	control	C9	A
	C9_CATTCGCTCCCTTGCA-1	control	C9	C
	C9_CCAATCCAGACCTTTG-1	control	C9	C
	C9_CCAATCCGTCAGAATA-1	control	C9	F
	C9_CCACCTAGTCAGAGGT-1	control	C9	C
	C9_CCACGGAGTACTTCTT-1	control	C9	B
	C9_CCACTACAGCACGCCT-1	control	C9	D
	C9_CCACTACCAGTACACT-1	control	C9	B
	C9_CCAGCGAAGGGTCGAT-1	control	C9	A
	C9_CCATGTCCACGGCCAT-1	control	C9	C
	C9_CCATGTCGTAAGTTCC-1	control	C9	C
	C9_CCATTCGGTCTACCTC-1	control	C9	C
	C9_CCCAATCCAATGGTCT-1	control	C9	A
	C9_CCCAGTTGTTTGGCGC-1	control	C9	B
	C9_CCCATACAGTGATCGG-1	control	C9	A
	C9_CCCATACGTTTGTTGG-1	control	C9	A
	C9_CCCTCCTCACCAACCG-1	control	C9	C
	C9_CCCTCCTTCAGCCTAA-1	control	C9	C
	C9_CCCTCCTTCCTTAATC-1	control	C9	F
	C9_CCCTCCTTCTGATACG-1	control	C9	B
	C9_CCGGGATCAGCTGCAC-1	control	C9	C
	C9_CCGGGATGTACATGTC-1	control	C9	C
	C9_CCGGTAGAGCACCGTC-1	control	C9	C
	C9_CCGGTAGCATGGTCAT-1	control	C9	F
	C9_CCGGTAGTCCTAGAAC-1	control	C9	F
	C9_CCGTACTGTCCGAGTC-1	control	C9	A
	C9_CCGTGGATCGGTTAAC-1	control	C9	F
	C9_CCGTTCATCACCACCT-1	control	C9	C
	C9_CCGTTCATCGAATCCA-1	control	C9	D
	C9_CCGTTCATCTTATCTG-1	control	C9	F
	C9_CCTAAAGAGATCTGAA-1	control	C9	F
	C9_CCTAAAGAGGACAGCT-1	control	C9	C
	C9_CCTAAAGCAGCCAGAA-1	control	C9	A
	C9_CCTACACAGGCATGGT-1	control	C9	C
	C9_CCTACACGTAAGTTCC-1	control	C9	C
	C9_CCTACCAGTGGACGAT-1	control	C9	C
	C9_CCTACCAGTTAAAGAC-1	control	C9	A
	C9_CCTACCATCCTTGCCA-1	control	C9	A
	C9_CCTACCATCTTGGGTA-1	control	C9	C
	C9_CCTAGCTCAGTGAGTG-1	control	C9	D
	C9_CCTAGCTGTACGACCC-1	control	C9	C
	C9_CCTAGCTTCATTTGGG-1	control	C9	C
	C9_CCTATTACACTTACGA-1	control	C9	A
	C9_CCTATTATCACTATTC-1	control	C9	G
	C9_CCTCAGTAGCTAGTCT-1	control	C9	F
	C9_CCTCAGTCAGGACGTA-1	control	C9	A
	C9_CCTCAGTCAGTAAGAT-1	control	C9	A
	C9_CCTCAGTGTAGCTGCC-1	control	C9	C
	C9_CCTCAGTGTCACAAGG-1	control	C9	G
	C9_CCTCAGTGTGGACGAT-1	control	C9	C
	C9_CCTCAGTTCGGTTCGG-1	control	C9	F
	C9_CCTCTGAAGTGACATA-1	control	C9	A
	C9_CCTTACGCACAGACAG-1	control	C9	C
	C9_CCTTACGTCCGTAGGC-1	control	C9	C
	C9_CCTTACGTCTGACCTC-1	control	C9	F
	C9_CCTTCCCTCCAGATCA-1	control	C9	C
	C9_CCTTCGAAGAGGGATA-1	control	C9	F
	C9_CCTTCGAGTGAGTGAC-1	control	C9	C
	C9_CCTTTCTGTGTGAAAT-1	control	C9	C
	C9_CGAACATCACCAGTTA-1	control	C9	A
	C9_CGAACATTCAGAAATG-1	control	C9	D
	C9_CGAACATTCCGCATAA-1	control	C9	C
	C9_CGAATGTAGAGTTGGC-1	control	C9	C
	C9_CGAATGTCAAACGTGG-1	control	C9	B
	C9_CGAATGTCACGGTAGA-1	control	C9	G
	C9_CGACCTTAGAGACGAA-1	control	C9	C
	C9_CGACCTTAGTGCGATG-1	control	C9	C
	C9_CGACCTTCACATGGGA-1	control	C9	A
	C9_CGACCTTCACGAAACG-1	control	C9	C
	C9_CGACCTTGTCTCCATC-1	control	C9	A
	C9_CGACTTCAGACATAAC-1	control	C9	A
	C9_CGACTTCCAACACCTA-1	control	C9	C
	C9_CGACTTCCAGGTCCAC-1	control	C9	C
	C9_CGACTTCTCACAAACC-1	control	C9	C
	C9_CGAGAAGCAACGATCT-1	control	C9	A
	C9_CGAGAAGTCACGCGGT-1	control	C9	C
	C9_CGAGAAGTCCAAGCCG-1	control	C9	G
	C9_CGAGCCATCACATACG-1	control	C9	F
	C9_CGAGCCATCCGGCACA-1	control	C9	A
	C9_CGATCGGCAAACGTGG-1	control	C9	D
	C9_CGATCGGGTAAGGATT-1	control	C9	C
	C9_CGATGGCAGCGCCTTG-1	control	C9	D
	C9_CGATGGCTCCCTCAGT-1	control	C9	C
	C9_CGATGTAGTAACGTTC-1	control	C9	D
	C9_CGATTGACAATGGTCT-1	control	C9	C
	C9_CGATTGACAGATCGGA-1	control	C9	B
	C9_CGCCAAGAGGTGCAAC-1	control	C9	C
	C9_CGCCAAGGTCATATCG-1	control	C9	C
	C9_CGCCAAGTCAACGGCC-1	control	C9	C
	C9_CGCGGTAAGAAGGGTA-1	control	C9	A
	C9_CGCGGTAGTACGAAAT-1	control	C9	A
	C9_CGCGGTAGTCCGAATT-1	control	C9	B
	C9_CGCGGTATCCGAGCCA-1	control	C9	A
	C9_CGCGGTATCGTCTGAA-1	control	C9	C
	C9_CGCGTTTCATCCAACA-1	control	C9	C
	C9_CGCTGGAAGAAACCGC-1	control	C9	C
	C9_CGCTGGAAGACTTTCG-1	control	C9	C
	C9_CGCTGGACATCAGTCA-1	control	C9	D
	C9_CGCTGGAGTAATAGCA-1	control	C9	F
	C9_CGCTTCATCCAAGTAC-1	control	C9	D
	C9_CGGACACAGACTCGGA-1	control	C9	C
	C9_CGGACACAGAGTCTGG-1	control	C9	C
	C9_CGGACACCAACACCTA-1	control	C9	A
	C9_CGGACACCACAGATTC-1	control	C9	C
	C9_CGGACACCAGCTGTAT-1	control	C9	A
	C9_CGGACACGTGAGGGTT-1	control	C9	C
	C9_CGGACGTTCAGCATGT-1	control	C9	F
	C9_CGGACGTTCGCAAACT-1	control	C9	C
	C9_CGGACTGAGCTACCGC-1	control	C9	A
	C9_CGGACTGAGGCGTACA-1	control	C9	A
	C9_CGGACTGCAAGTCATC-1	control	C9	D
	C9_CGGACTGCATGTTGAC-1	control	C9	A
	C9_CGGACTGGTGAGGCTA-1	control	C9	B
	C9_CGGACTGTCGACCAGC-1	control	C9	A
	C9_CGGAGCTCAACTGCGC-1	control	C9	C
	C9_CGGAGCTCAAGAGTCG-1	control	C9	A
	C9_CGGAGCTCACGAAAGC-1	control	C9	C
	C9_CGGAGCTTCGTATCAG-1	control	C9	A
	C9_CGGAGTCCATCGGACC-1	control	C9	F
	C9_CGGAGTCTCATGCATG-1	control	C9	C
	C9_CGGCTAGCAATGGAAT-1	control	C9	F
	C9_CGGCTAGCACGACGAA-1	control	C9	D
	C9_CGGCTAGGTCTTCAAG-1	control	C9	F
	C9_CGGGTCAAGGAGCGTT-1	control	C9	A
	C9_CGGGTCACAATGACCT-1	control	C9	C
	C9_CGGGTCACAGTTAACC-1	control	C9	C
	C9_CGGTTAACAAGAGTCG-1	control	C9	C
	C9_CGGTTAAGTGACTCAT-1	control	C9	G
	C9_CGTAGCGGTCAGGACA-1	control	C9	D
	C9_CGTAGCGTCTGTCTAT-1	control	C9	A
	C9_CGTAGGCAGCGATTCT-1	control	C9	D
	C9_CGTAGGCAGCTCCTTC-1	control	C9	C
	C9_CGTAGGCAGGCAGTCA-1	control	C9	C
	C9_CGTAGGCTCGAATGGG-1	control	C9	F
	C9_CGTAGGCTCGCCTGAG-1	control	C9	G
	C9_CGTCACTCAAACCTAC-1	control	C9	G
	C9_CGTCAGGAGAGCCTAG-1	control	C9	C
	C9_CGTCAGGAGAGTACCG-1	control	C9	B
	C9_CGTCAGGGTGTCGCTG-1	control	C9	F
	C9_CGTCCATGTCGACTGC-1	control	C9	A
	C9_CGTCCATGTTCATGGT-1	control	C9	B
	C9_CGTCCATTCGTTTGCC-1	control	C9	C
	C9_CGTCTACCAAAGTCAA-1	control	C9	C
	C9_CGTCTACCAATAGCAA-1	control	C9	G
	C9_CGTGAGCCACAAGTAA-1	control	C9	F
	C9_CGTGAGCTCACAATGC-1	control	C9	C
	C9_CGTGTAAAGCGTTTAC-1	control	C9	C
	C9_CGTGTAAAGGATATAC-1	control	C9	C
	C9_CGTGTAACAATCTACG-1	control	C9	A
	C9_CGTGTAATCAGTGCAT-1	control	C9	D
	C9_CGTGTCTAGCAGGTCA-1	control	C9	B
	C9_CGTGTCTTCCATGAAC-1	control	C9	D
	C9_CGTTAGAAGCCATCGC-1	control	C9	C
	C9_CGTTAGAAGTCAAGCG-1	control	C9	C
	C9_CGTTAGACAACTGCGC-1	control	C9	A
	C9_CGTTAGACAAGGGTCA-1	control	C9	C
	C9_CGTTCTGCATACTACG-1	control	C9	C
	C9_CGTTCTGTCAACACGT-1	control	C9	D
	C9_CGTTCTGTCAGTTTGG-1	control	C9	A
	C9_CGTTGGGCACTGTTAG-1	control	C9	C
	C9_CGTTGGGGTGGCGAAT-1	control	C9	C
	C9_CGTTGGGTCAGCACAT-1	control	C9	A
	C9_CTAAGACGTACCGCTG-1	control	C9	C
	C9_CTAATGGCATCCTTGC-1	control	C9	A
	C9_CTAATGGGTGGGTATG-1	control	C9	A
	C9_CTAATGGTCGACAGCC-1	control	C9	C
	C9_CTAATGGTCTTCGAGA-1	control	C9	F
	C9_CTACACCCAACGCACC-1	control	C9	C
	C9_CTACACCGTTTGGCGC-1	control	C9	C
	C9_CTACATTAGGCATGTG-1	control	C9	C
	C9_CTACATTAGTATCGAA-1	control	C9	C
	C9_CTACCCAAGTGAACAT-1	control	C9	C
	C9_CTACCCACAAGGGTCA-1	control	C9	A
	C9_CTACCCACACAACTGT-1	control	C9	C
	C9_CTACGTCGTACTCAAC-1	control	C9	F
	C9_CTAGCCTCATTGAGCT-1	control	C9	C
	C9_CTAGCCTTCAGTTTGG-1	control	C9	C
	C9_CTAGTGAAGACAGAGA-1	control	C9	C
	C9_CTAGTGAAGCGTAATA-1	control	C9	F
	C9_CTCACACCACGGCGTT-1	control	C9	C
	C9_CTCACACCAGTAGAGC-1	control	C9	A
	C9_CTCACACCATCCGTGG-1	control	C9	F
	C9_CTCACACGTTACCAGT-1	control	C9	B
	C9_CTCAGAAGTTTAGCTG-1	control	C9	C
	C9_CTCATTAGTGTAATGA-1	control	C9	A
	C9_CTCATTAGTTACGCGC-1	control	C9	C
	C9_CTCCTAGAGTGAAGAG-1	control	C9	D
	C9_CTCCTAGTCGTCTGCT-1	control	C9	A
	C9_CTCGAAAAGAACAACT-1	control	C9	A
	C9_CTCGAAATCAAACCGT-1	control	C9	C
	C9_CTCGAGGAGGCTAGAC-1	control	C9	A
	C9_CTCGAGGCATCGTCGG-1	control	C9	C
	C9_CTCGAGGGTCACCCAG-1	control	C9	C
	C9_CTCGAGGGTCTAACGT-1	control	C9	A
	C9_CTCGAGGGTCTGCGGT-1	control	C9	C
	C9_CTCGAGGGTGATGCCC-1	control	C9	A
	C9_CTCGGAGTCCACGACG-1	control	C9	C
	C9_CTCGGAGTCGTCTGAA-1	control	C9	C
	C9_CTCGGGACACCCATGG-1	control	C9	C
	C9_CTCGGGACATTGTGCA-1	control	C9	C
	C9_CTCGTACCATACTCTT-1	control	C9	C
	C9_CTCGTACTCCTCAATT-1	control	C9	C
	C9_CTCGTCAAGGTGACCA-1	control	C9	A
	C9_CTCGTCAGTCGAGATG-1	control	C9	F
	C9_CTCGTCAGTTGTTTGG-1	control	C9	C
	C9_CTCTAATAGATAGCAT-1	control	C9	A
	C9_CTCTAATCAGACGCCT-1	control	C9	A
	C9_CTCTAATCAGTCCTTC-1	control	C9	A
	C9_CTCTAATGTTGGACCC-1	control	C9	C
	C9_CTCTACGCACAAGACG-1	control	C9	F
	C9_CTCTACGCACAAGCCC-1	control	C9	A
	C9_CTCTACGGTTGTGGAG-1	control	C9	C
	C9_CTCTACGTCTACTCAT-1	control	C9	C
	C9_CTGAAACCACGCCAGT-1	control	C9	B
	C9_CTGAAACGTAGCGCAA-1	control	C9	C
	C9_CTGAAACGTCAGAGGT-1	control	C9	G
	C9_CTGAAACGTCTGGTCG-1	control	C9	D
	C9_CTGAAACTCACAACGT-1	control	C9	C
	C9_CTGAAACTCGTCCGTT-1	control	C9	A
	C9_CTGAAGTAGGCTATCT-1	control	C9	D
	C9_CTGAAGTCATGGTTGT-1	control	C9	A
	C9_CTGATAGAGAGGGATA-1	control	C9	F
	C9_CTGATAGAGCTGAACG-1	control	C9	D
	C9_CTGATAGTCGCATGGC-1	control	C9	A
	C9_CTGATCCAGGGTGTGT-1	control	C9	C
	C9_CTGATCCCAAGTTGTC-1	control	C9	D
	C9_CTGCCTATCTCTAGGA-1	control	C9	C
	C9_CTGCGGACAGGAATCG-1	control	C9	D
	C9_CTGCTGTAGCTTATCG-1	control	C9	C
	C9_CTGCTGTGTATCTGCA-1	control	C9	A
	C9_CTGCTGTTCAGTTCGA-1	control	C9	A
	C9_CTGTGCTCAGGTCGTC-1	control	C9	C
	C9_CTGTGCTCATCCAACA-1	control	C9	G
	C9_CTGTGCTGTCACTGGC-1	control	C9	A
	C9_CTGTGCTTCAAAGACA-1	control	C9	A
	C9_CTGTTTAGTCGCCATG-1	control	C9	A
	C9_CTTAACTAGATCCTGT-1	control	C9	G
	C9_CTTAACTGTCCTAGCG-1	control	C9	C
	C9_CTTACCGCATAGTAAG-1	control	C9	B
	C9_CTTACCGCATTAGCCA-1	control	C9	A
	C9_CTTACCGGTTCGCTAA-1	control	C9	D
	C9_CTTACCGTCCGTAGGC-1	control	C9	G
	C9_CTTAGGAAGACCCACC-1	control	C9	A
	C9_CTTAGGACAGGTGCCT-1	control	C9	C
	C9_CTTCTCTGTCGCCATG-1	control	C9	D
	C9_CTTGGCTAGTAGCGGT-1	control	C9	C
	C9_CTTGGCTCAATGTAAG-1	control	C9	C
	C9_CTTGGCTCAGATGGCA-1	control	C9	A
	C9_CTTGGCTTCACCACCT-1	control	C9	C
	C9_CTTGGCTTCCGGGTGT-1	control	C9	C
	C9_CTTTGCGAGGCTATCT-1	control	C9	C
	C9_CTTTGCGCAGGGATTG-1	control	C9	C
	C9_CTTTGCGCATGGTAGG-1	control	C9	C
	C9_CTTTGCGCATTTCACT-1	control	C9	A
	C9_CTTTGCGGTAGCCTCG-1	control	C9	G
	C9_CTTTGCGTCCAACCAA-1	control	C9	D
	C9_GAAACTCCACAGACAG-1	control	C9	A
	C9_GAAACTCCACCAACCG-1	control	C9	C
	C9_GAAATGACAAACAACA-1	control	C9	A
	C9_GAAATGACAAGTAGTA-1	control	C9	C
	C9_GAAATGACAGGGTATG-1	control	C9	A
	C9_GAACATCCAAGTCTAC-1	control	C9	G
	C9_GAACCTAAGAGTACAT-1	control	C9	B
	C9_GAACCTAAGGTAGCCA-1	control	C9	G
	C9_GAACCTACAGGGCATA-1	control	C9	C
	C9_GAACCTACATCTGGTA-1	control	C9	C
	C9_GAACCTAGTCTTGTCC-1	control	C9	C
	C9_GAAGCAGAGGTGTTAA-1	control	C9	A
	C9_GAAGCAGGTCTCTCTG-1	control	C9	C
	C9_GAAGCAGTCTCCGGTT-1	control	C9	C
	C9_GAAGCAGTCTCTGCTG-1	control	C9	F
	C9_GAATAAGGTATGGTTC-1	control	C9	B
	C9_GAATGAACACCGAATT-1	control	C9	C
	C9_GACACGCGTGCCTGGT-1	control	C9	A
	C9_GACAGAGGTGCTCTTC-1	control	C9	C
	C9_GACAGAGGTTCTCATT-1	control	C9	D
	C9_GACAGAGTCATATCGG-1	control	C9	C
	C9_GACCAATTCAGTCCCT-1	control	C9	C
	C9_GACCTGGGTTCCGGCA-1	control	C9	G
	C9_GACCTGGTCCAGTATG-1	control	C9	C
	C9_GACGCGTAGCTGCCCA-1	control	C9	C
	C9_GACGCGTCACAGACAG-1	control	C9	F
	C9_GACGCGTGTTGTCGCG-1	control	C9	C
	C9_GACGCGTGTTTAGGAA-1	control	C9	G
	C9_GACGGCTGTATAGGTA-1	control	C9	B
	C9_GACGGCTGTCGCATCG-1	control	C9	B
	C9_GACGTGCAGCCGGTAA-1	control	C9	C
	C9_GACGTGCAGCGTAATA-1	control	C9	G
	C9_GACGTTAAGCTAACAA-1	control	C9	C
	C9_GACGTTAGTAAACACA-1	control	C9	A
	C9_GACGTTAGTGCTGTAT-1	control	C9	A
	C9_GACTAACTCTGTGCAA-1	control	C9	C
	C9_GACTACAGTTCTCATT-1	control	C9	C
	C9_GACTACATCTTCAACT-1	control	C9	A
	C9_GACTGCGAGCAACGGT-1	control	C9	A
	C9_GAGCAGAAGTCGTACT-1	control	C9	B
	C9_GAGCAGACACCGTTGG-1	control	C9	A
	C9_GAGCAGACACGCATCG-1	control	C9	F
	C9_GAGCAGATCTTAGCCC-1	control	C9	C
	C9_GAGGTGAGTTCTGAAC-1	control	C9	C
	C9_GAGGTGATCCCTAATT-1	control	C9	B
	C9_GAGTCCGAGGCTCAGA-1	control	C9	D
	C9_GAGTCCGCAAAGAATC-1	control	C9	A
	C9_GAGTCCGGTAGCGCTC-1	control	C9	C
	C9_GATCAGTGTAACGCGA-1	control	C9	F
	C9_GATCGATTCCGCGCAA-1	control	C9	C
	C9_GATCGATTCTGCGACG-1	control	C9	F
	C9_GATCGCGCACAGCCCA-1	control	C9	C
	C9_GATCGCGCACAGCGTC-1	control	C9	B
	C9_GATCGCGCATGGTTGT-1	control	C9	A
	C9_GATCGCGTCCAGTAGT-1	control	C9	F
	C9_GATCGCGTCCTAGGGC-1	control	C9	C
	C9_GATCGTACAAGGTGTG-1	control	C9	C
	C9_GATCGTACAGATGAGC-1	control	C9	F
	C9_GATCGTACATGCATGT-1	control	C9	C
	C9_GATCGTAGTCGGATCC-1	control	C9	A
	C9_GATCGTATCATAAAGG-1	control	C9	D
	C9_GATCGTATCGTCCAGG-1	control	C9	C
	C9_GATCTAGAGCGTGAGT-1	control	C9	B
	C9_GATGAAACACAGCCCA-1	control	C9	A
	C9_GATGAAAGTGCAGTAG-1	control	C9	C
	C9_GATGAGGAGACAAAGG-1	control	C9	F
	C9_GATGAGGAGGCACATG-1	control	C9	C
	C9_GATGAGGAGGCTACGA-1	control	C9	F
	C9_GATGAGGTCACCCTCA-1	control	C9	B
	C9_GATGAGGTCTTTAGGG-1	control	C9	D
	C9_GATGCTAAGATCTGCT-1	control	C9	A
	C9_GATGCTAAGTAGCGGT-1	control	C9	G
	C9_GATGCTATCAGTTTGG-1	control	C9	D
	C9_GATGCTATCTGGAGCC-1	control	C9	C
	C9_GATTCAGCACTGTTAG-1	control	C9	C
	C9_GATTCAGTCATTATCC-1	control	C9	F
	C9_GCAAACTCAGCGATCC-1	control	C9	B
	C9_GCAAACTCAGTTTACG-1	control	C9	C
	C9_GCAATCACACATTTCT-1	control	C9	C
	C9_GCAATCACACTTCTGC-1	control	C9	D
	C9_GCAATCAGTCGCATCG-1	control	C9	C
	C9_GCAATCATCATCATTC-1	control	C9	F
	C9_GCACATACACATCCGG-1	control	C9	C
	C9_GCACTCTAGTAACCCT-1	control	C9	A
	C9_GCACTCTAGTGCTGCC-1	control	C9	A
	C9_GCACTCTCACTACAGT-1	control	C9	A
	C9_GCAGCCAAGCCACGCT-1	control	C9	C
	C9_GCAGCCAAGCCAGAAC-1	control	C9	C
	C9_GCAGCCAAGGGCTTCC-1	control	C9	C
	C9_GCAGTTAGTGAGGGAG-1	control	C9	C
	C9_GCAGTTAGTGGCTCCA-1	control	C9	A
	C9_GCAGTTATCGCCAGCA-1	control	C9	C
	C9_GCATACACACCGGAAA-1	control	C9	A
	C9_GCATACATCTAAGCCA-1	control	C9	C
	C9_GCATACATCTGGTATG-1	control	C9	A
	C9_GCATGATAGAAGGTGA-1	control	C9	B
	C9_GCATGATTCTTCTGGC-1	control	C9	C
	C9_GCATGCGAGCGATATA-1	control	C9	C
	C9_GCATGCGGTGTGGTTT-1	control	C9	A
	C9_GCATGTACACACGCTG-1	control	C9	A
	C9_GCCAAATAGCGACGTA-1	control	C9	A
	C9_GCCAAATAGTGACATA-1	control	C9	C
	C9_GCCAAATCACGGCGTT-1	control	C9	B
	C9_GCCAAATCAGGTCGTC-1	control	C9	A
	C9_GCCAAATGTCTAGTCA-1	control	C9	G
	C9_GCCTCTACAGACGCAA-1	control	C9	C
	C9_GCCTCTACAGAGTGTG-1	control	C9	C
	C9_GCCTCTACATTGTGCA-1	control	C9	F
	C9_GCGACCAAGAGTAAGG-1	control	C9	C
	C9_GCGACCATCATAAAGG-1	control	C9	A
	C9_GCGAGAAAGCGGCTTC-1	control	C9	F
	C9_GCGCAACAGAGGTTAT-1	control	C9	C
	C9_GCGCAACAGCGTTTAC-1	control	C9	C
	C9_GCGCAACTCACAGTAC-1	control	C9	C
	C9_GCGCAGTGTACCAGTT-1	control	C9	C
	C9_GCGCAGTGTGAGGGTT-1	control	C9	F
	C9_GCGCCAAAGATAGGAG-1	control	C9	A
	C9_GCGCCAACACAACGCC-1	control	C9	G
	C9_GCGCCAACAGGCTCAC-1	control	C9	B
	C9_GCGCCAAGTTGTCGCG-1	control	C9	A
	C9_GCGCCAATCTATCCCG-1	control	C9	C
	C9_GCGCGATCACATGGGA-1	control	C9	C
	C9_GCGCGATGTACCGTTA-1	control	C9	F
	C9_GCGCGATTCTTCGGTC-1	control	C9	C
	C9_GCGGGTTCATGACATC-1	control	C9	A
	C9_GCGGGTTGTAATCGTC-1	control	C9	A
	C9_GCGGGTTTCAGGTTCA-1	control	C9	C
	C9_GCTCCTAAGTAGTGCG-1	control	C9	G
	C9_GCTCCTATCGGAATCT-1	control	C9	C
	C9_GCTCTGTTCATCTGTT-1	control	C9	F
	C9_GCTCTGTTCGCCGTGA-1	control	C9	C
	C9_GCTGCGACAAGTAGTA-1	control	C9	A
	C9_GCTGCGATCAGCCTAA-1	control	C9	C
	C9_GCTGCTTCAGGTGGAT-1	control	C9	D
	C9_GCTGGGTAGACTGTAA-1	control	C9	C
	C9_GCTGGGTCATGCATGT-1	control	C9	C
	C9_GCTGGGTGTGTGAATA-1	control	C9	C
	C9_GCTGGGTTCAGGTTCA-1	control	C9	B
	C9_GCTTCCAAGATCACGG-1	control	C9	F
	C9_GCTTCCAAGTGTACTC-1	control	C9	G
	C9_GCTTCCACAAACCCAT-1	control	C9	D
	C9_GCTTCCACAGTCGATT-1	control	C9	D
	C9_GCTTCCAGTTTCCACC-1	control	C9	C
	C9_GCTTGAAAGTAATCCC-1	control	C9	C
	C9_GCTTGAAGTCGGCATC-1	control	C9	A
	C9_GGAAAGCAGCTGCGAA-1	control	C9	C
	C9_GGAAAGCCATATGCTG-1	control	C9	C
	C9_GGAAAGCCATGCAATC-1	control	C9	A
	C9_GGAAAGCTCAGGCCCA-1	control	C9	B
	C9_GGAAAGCTCCGCTGTT-1	control	C9	A
	C9_GGAAAGCTCGGAAATA-1	control	C9	G
	C9_GGAACTTAGTGAAGAG-1	control	C9	A
	C9_GGAACTTAGTGCGTGA-1	control	C9	C
	C9_GGAACTTGTCTAGGTT-1	control	C9	C
	C9_GGAATAAGTATCACCA-1	control	C9	A
	C9_GGACAAGAGAGACGAA-1	control	C9	C
	C9_GGACAAGAGAGAGCTC-1	control	C9	C
	C9_GGACAAGCAGCTGCAC-1	control	C9	C
	C9_GGACAGAAGTTGTAGA-1	control	C9	C
	C9_GGACATTCAGGCTGAA-1	control	C9	F
	C9_GGACGTCCAACCGCCA-1	control	C9	C
	C9_GGAGCAAGTGGTAACG-1	control	C9	C
	C9_GGAGCAATCTGTGCAA-1	control	C9	A
	C9_GGATGTTCATCCAACA-1	control	C9	F
	C9_GGATGTTCATCTCCCA-1	control	C9	C
	C9_GGATTACCACATGTGT-1	control	C9	C
	C9_GGCAATTAGGATATAC-1	control	C9	A
	C9_GGCAATTGTATCACCA-1	control	C9	C
	C9_GGCCGATAGAATCTCC-1	control	C9	C
	C9_GGCCGATAGCACGCCT-1	control	C9	A
	C9_GGCCGATCACACATGT-1	control	C9	A
	C9_GGCCGATGTAGGACAC-1	control	C9	B
	C9_GGCGACTTCTGAGTGT-1	control	C9	A
	C9_GGCGTGTAGAAACGCC-1	control	C9	B
	C9_GGCGTGTCAAGTCTGT-1	control	C9	C
	C9_GGCGTGTCATGGATGG-1	control	C9	C
	C9_GGCGTGTTCAAAGTAG-1	control	C9	A
	C9_GGCGTGTTCCAAACTG-1	control	C9	D
	C9_GGCTCGACAGATCTGT-1	control	C9	A
	C9_GGCTGGTAGCAGCGTA-1	control	C9	C
	C9_GGCTGGTAGTCGTACT-1	control	C9	F
	C9_GGCTGGTTCATCACCC-1	control	C9	F
	C9_GGGAATGGTTGATTCG-1	control	C9	C
	C9_GGGACCTTCCGGGTGT-1	control	C9	A
	C9_GGGACCTTCCTGCTTG-1	control	C9	C
	C9_GGGAGATGTCAATACC-1	control	C9	C
	C9_GGGAGATTCACATGCA-1	control	C9	C
	C9_GGGATGAAGTGTGAAT-1	control	C9	D
	C9_GGGCATCCACTCAGGC-1	control	C9	C
	C9_GGGCATCCAGACGCCT-1	control	C9	A
	C9_GGGCATCCATGAGCGA-1	control	C9	C
	C9_GGGCATCGTAAATGTG-1	control	C9	F
	C9_GGGTCTGCACCTCGGA-1	control	C9	D
	C9_GGGTTGCGTATAGGTA-1	control	C9	C
	C9_GGGTTGCGTTACGTCA-1	control	C9	A
	C9_GGGTTGCTCTAACTCT-1	control	C9	A
	C9_GGTATTGGTTCCACTC-1	control	C9	C
	C9_GGTGAAGAGAGCTTCT-1	control	C9	C
	C9_GGTGAAGCACGGCCAT-1	control	C9	A
	C9_GGTGAAGGTCACCTAA-1	control	C9	C
	C9_GGTGAAGTCCCTAATT-1	control	C9	C
	C9_GGTGAAGTCTTACCTA-1	control	C9	C
	C9_GGTGCGTAGCCCGAAA-1	control	C9	F
	C9_GGTGCGTGTGCATCTA-1	control	C9	D
	C9_GGTGCGTTCATGTCTT-1	control	C9	D
	C9_GGTGTTAAGAATGTTG-1	control	C9	A
	C9_GGTGTTACACACTGCG-1	control	C9	C
	C9_GTAACGTAGCAGCCTC-1	control	C9	C
	C9_GTAACGTCACGTTGGC-1	control	C9	A
	C9_GTAACGTGTTTACTCT-1	control	C9	C
	C9_GTAACGTTCAACTCTT-1	control	C9	G
	C9_GTAACTGGTATCGCAT-1	control	C9	A
	C9_GTACGTAAGACTAGAT-1	control	C9	D
	C9_GTACGTACAGCCTTTC-1	control	C9	A
	C9_GTACGTAGTACAGCAG-1	control	C9	C
	C9_GTACGTAGTTAAAGAC-1	control	C9	A
	C9_GTACGTATCTGTCTAT-1	control	C9	F
	C9_GTACTCCGTTTGTTGG-1	control	C9	A
	C9_GTACTCCTCGCGTTTC-1	control	C9	C
	C9_GTACTTTCACGTTGGC-1	control	C9	B
	C9_GTACTTTCATTACCTT-1	control	C9	F
	C9_GTACTTTTCAAACCAC-1	control	C9	C
	C9_GTAGGCCTCACCGGGT-1	control	C9	A
	C9_GTAGTCACAATGGACG-1	control	C9	C
	C9_GTAGTCAGTACGCTGC-1	control	C9	C
	C9_GTAGTCAGTATAAACG-1	control	C9	B
	C9_GTAGTCATCCTGCTTG-1	control	C9	B
	C9_GTAGTCATCCTTTCGG-1	control	C9	C
	C9_GTATCTTGTATCGCAT-1	control	C9	D
	C9_GTATCTTGTCTAGCGC-1	control	C9	C
	C9_GTATCTTGTGGCTCCA-1	control	C9	C
	C9_GTATCTTGTTCCCGAG-1	control	C9	C
	C9_GTATTCTAGTTGCAGG-1	control	C9	C
	C9_GTCACAAGTATAGGGC-1	control	C9	C
	C9_GTCACAATCACCCGAG-1	control	C9	A
	C9_GTCACAATCTTGTACT-1	control	C9	A
	C9_GTCACGGAGAGGTACC-1	control	C9	A
	C9_GTCACGGGTAATCACC-1	control	C9	C
	C9_GTCACGGTCCGTACAA-1	control	C9	G
	C9_GTCATTTCATCCGCGA-1	control	C9	A
	C9_GTCATTTGTAGCCTCG-1	control	C9	A
	C9_GTCATTTTCCGTTGCT-1	control	C9	C
	C9_GTCCTCACACATCTTT-1	control	C9	D
	C9_GTCGGGTAGTTTAGGA-1	control	C9	G
	C9_GTCGGGTCACAGATTC-1	control	C9	C
	C9_GTCGGGTTCCTGCTTG-1	control	C9	C
	C9_GTCGTAATCACGATGT-1	control	C9	G
	C9_GTCGTAATCATATCGG-1	control	C9	A
	C9_GTCGTAATCCAGTATG-1	control	C9	C
	C9_GTCGTAATCTAACTCT-1	control	C9	G
	C9_GTCTCGTCACATGGGA-1	control	C9	A
	C9_GTGCAGCTCAACTCTT-1	control	C9	G
	C9_GTGCAGCTCTCGCTTG-1	control	C9	G
	C9_GTGCATAAGAGGTACC-1	control	C9	C
	C9_GTGCATAAGATTACCC-1	control	C9	B
	C9_GTGCGGTCATTCTTAC-1	control	C9	D
	C9_GTGCTTCAGAAGGACA-1	control	C9	D
	C9_GTGTGCGGTCTCTTAT-1	control	C9	A
	C9_GTGTGCGTCTACCAGA-1	control	C9	B
	C9_GTTAAGCAGAGTTGGC-1	control	C9	C
	C9_GTTAAGCTCGGAAACG-1	control	C9	C
	C9_GTTAAGCTCGGTTCGG-1	control	C9	B
	C9_GTTCATTCACAGGCCT-1	control	C9	A
	C9_GTTCATTCAGCCACCA-1	control	C9	C
	C9_GTTCATTCAGCTTCGG-1	control	C9	C
	C9_GTTCATTGTCATCGGC-1	control	C9	C
	C9_GTTCGGGAGGCAAAGA-1	control	C9	A
	C9_GTTCGGGCATATGAGA-1	control	C9	C
	C9_GTTCGGGGTGTGCCTG-1	control	C9	F
	C9_GTTCTCGAGCCACTAT-1	control	C9	C
	C9_GTTCTCGAGGCTAGAC-1	control	C9	C
	C9_GTTCTCGGTATGGTTC-1	control	C9	C
	C9_GTTCTCGTCGCGTTTC-1	control	C9	C
	C9_GTTTCTACATGCTAGT-1	control	C9	C
	C9_TAAACCGAGAAACCAT-1	control	C9	C
	C9_TAAACCGGTTCCACTC-1	control	C9	D
	C9_TAAGAGACAGACTCGC-1	control	C9	B
	C9_TAAGAGAGTCTCTCGT-1	control	C9	D
	C9_TAAGCGTGTTCACGGC-1	control	C9	C
	C9_TAAGCGTGTTCTGGTA-1	control	C9	G
	C9_TAAGTGCGTACCGGCT-1	control	C9	A
	C9_TAAGTGCGTGACCAAG-1	control	C9	C
	C9_TAAGTGCTCTAACTCT-1	control	C9	C
	C9_TACAGTGAGAGGGATA-1	control	C9	C
	C9_TACAGTGCACGTGAGA-1	control	C9	A
	C9_TACCTATAGGATTCGG-1	control	C9	D
	C9_TACCTATGTCTAAACC-1	control	C9	C
	C9_TACCTTAAGAAGATTC-1	control	C9	C
	C9_TACCTTATCACCCGAG-1	control	C9	F
	C9_TACGGATGTCTAGTCA-1	control	C9	A
	C9_TACGGATGTGTCGCTG-1	control	C9	C
	C9_TACGGATTCGCCTGAG-1	control	C9	F
	C9_TACGGGCAGCACACAG-1	control	C9	D
	C9_TACGGGCAGGAGTTTA-1	control	C9	C
	C9_TACGGGCCACTTGGAT-1	control	C9	C
	C9_TACGGGCCAGATCGGA-1	control	C9	C
	C9_TACGGGCTCCTATTCA-1	control	C9	A
	C9_TACGGTAAGGTAGCTG-1	control	C9	D
	C9_TACTCATGTGATAAAC-1	control	C9	C
	C9_TACTCATTCGTCTGCT-1	control	C9	A
	C9_TACTCGCAGAAGAAGC-1	control	C9	C
	C9_TACTCGCGTCCCTACT-1	control	C9	C
	C9_TACTCGCGTGCAGACA-1	control	C9	F
	C9_TACTTACAGGCATGTG-1	control	C9	A
	C9_TACTTACAGTGCCAGA-1	control	C9	D
	C9_TACTTACCAATCCAAC-1	control	C9	C
	C9_TACTTACTCAGAGACG-1	control	C9	C
	C9_TACTTGTAGCGCCTCA-1	control	C9	A
	C9_TACTTGTAGGCTAGAC-1	control	C9	C
	C9_TACTTGTAGGTGATTA-1	control	C9	G
	C9_TACTTGTCATTAGCCA-1	control	C9	G
	C9_TACTTGTTCGGCATCG-1	control	C9	B
	C9_TAGAGCTCACATGACT-1	control	C9	C
	C9_TAGCCGGAGATGCGAC-1	control	C9	B
	C9_TAGCCGGAGCGTCAAG-1	control	C9	C
	C9_TAGCCGGCACATTCGA-1	control	C9	C
	C9_TAGCCGGCATGCCTAA-1	control	C9	C
	C9_TAGCCGGGTTGCCTCT-1	control	C9	C
	C9_TAGGCATGTAGAGTGC-1	control	C9	D
	C9_TAGTGGTTCATCTGCC-1	control	C9	A
	C9_TAGTTGGGTCTAGCGC-1	control	C9	F
	C9_TATCAGGTCGCCCTTA-1	control	C9	C
	C9_TATCTCACAGACGTAG-1	control	C9	C
	C9_TCAACGAAGGGTTCCC-1	control	C9	B
	C9_TCAACGACAACGCACC-1	control	C9	C
	C9_TCAACGATCACTGGGC-1	control	C9	C
	C9_TCAACGATCCAGAGGA-1	control	C9	C
	C9_TCAACGATCCTTCAAT-1	control	C9	A
	C9_TCAATCTAGGACAGCT-1	control	C9	C
	C9_TCAATCTGTCATATGC-1	control	C9	A
	C9_TCAATCTGTCGCTTTC-1	control	C9	C
	C9_TCAATCTTCCAGAGGA-1	control	C9	C
	C9_TCACAAGAGATGCCAG-1	control	C9	C
	C9_TCACAAGAGCGACGTA-1	control	C9	C
	C9_TCACAAGCACATTCGA-1	control	C9	C
	C9_TCACAAGCAGTGGGAT-1	control	C9	C
	C9_TCACAAGGTCCGTCAG-1	control	C9	C
	C9_TCACAAGTCCGGGTGT-1	control	C9	A
	C9_TCACGAACACATGGGA-1	control	C9	A
	C9_TCACGAAGTTTGTTGG-1	control	C9	A
	C9_TCACGAATCACTGGGC-1	control	C9	C
	C9_TCACGAATCCTCAATT-1	control	C9	A
	C9_TCAGATGAGGCTATCT-1	control	C9	C
	C9_TCAGCAAGTCGACTGC-1	control	C9	F
	C9_TCAGCAATCACCTTAT-1	control	C9	C
	C9_TCAGCAATCATCGCTC-1	control	C9	C
	C9_TCAGCTCAGCACGCCT-1	control	C9	A
	C9_TCAGCTCAGTGTGAAT-1	control	C9	C
	C9_TCAGCTCCATCCCACT-1	control	C9	C
	C9_TCAGCTCTCGACAGCC-1	control	C9	A
	C9_TCAGGATCACAAGCCC-1	control	C9	B
	C9_TCAGGATCATCCGCGA-1	control	C9	A
	C9_TCAGGATGTAAACGCG-1	control	C9	A
	C9_TCAGGTAAGAGACTAT-1	control	C9	C
	C9_TCAGGTAAGTGATCGG-1	control	C9	C
	C9_TCAGGTACACCTATCC-1	control	C9	C
	C9_TCAGGTACAGACGCTC-1	control	C9	C
	C9_TCAGGTATCTGACCTC-1	control	C9	C
	C9_TCATTACAGTACACCT-1	control	C9	C
	C9_TCATTTGCAGCCTATA-1	control	C9	F
	C9_TCATTTGCATTGGTAC-1	control	C9	C
	C9_TCATTTGGTCTAGTGT-1	control	C9	F
	C9_TCATTTGTCTCGTTTA-1	control	C9	C
	C9_TCCACACAGCACAGGT-1	control	C9	F
	C9_TCCACACGTTCTCATT-1	control	C9	F
	C9_TCCCGATAGGGTGTTG-1	control	C9	C
	C9_TCCCGATAGTCAAGGC-1	control	C9	C
	C9_TCCCGATCAGGCGATA-1	control	C9	G
	C9_TCCCGATCAGTCTTCC-1	control	C9	A
	C9_TCGAGGCAGACGCACA-1	control	C9	A
	C9_TCGAGGCAGTCTCAAC-1	control	C9	F
	C9_TCGAGGCCAGAGCCAA-1	control	C9	C
	C9_TCGAGGCTCGCGCCAA-1	control	C9	C
	C9_TCGCGAGGTGTGAATA-1	control	C9	C
	C9_TCGCGTTGTTGGGACA-1	control	C9	G
	C9_TCGCGTTGTTTGACAC-1	control	C9	C
	C9_TCGCGTTTCTAAGCCA-1	control	C9	A
	C9_TCGGGACAGCTAGTGG-1	control	C9	A
	C9_TCGGGACTCACATAGC-1	control	C9	A
	C9_TCGGGACTCATAACCG-1	control	C9	C
	C9_TCGGTAAAGCACAGGT-1	control	C9	C
	C9_TCGTACCAGCCGCCTA-1	control	C9	C
	C9_TCGTAGACATGCCACG-1	control	C9	A
	C9_TCTATTGAGAATGTGT-1	control	C9	G
	C9_TCTCATAGTCGCATCG-1	control	C9	A
	C9_TCTCTAAAGACGCACA-1	control	C9	D
	C9_TCTCTAAAGGGATCTG-1	control	C9	C
	C9_TCTCTAACATTCGACA-1	control	C9	C
	C9_TCTCTAAGTACTTAGC-1	control	C9	C
	C9_TCTCTAAGTCTCTCTG-1	control	C9	C
	C9_TCTCTAATCTTGTACT-1	control	C9	G
	C9_TCTGAGAAGCTAAGAT-1	control	C9	A
	C9_TCTGAGAGTAAGTAGT-1	control	C9	D
	C9_TCTGGAAGTCAACTGT-1	control	C9	C
	C9_TCTTTCCCACAGATTC-1	control	C9	A
	C9_TCTTTCCGTGAAAGAG-1	control	C9	C
	C9_TGAAAGAAGCGGATCA-1	control	C9	F
	C9_TGAAAGAAGCTACCTA-1	control	C9	C
	C9_TGAAAGACATGTCGAT-1	control	C9	A
	C9_TGACAACAGGTGCTAG-1	control	C9	C
	C9_TGACAACCATGTCGAT-1	control	C9	C
	C9_TGACAACGTGTCCTCT-1	control	C9	C
	C9_TGACGGCGTACGAAAT-1	control	C9	C
	C9_TGACTAGAGAAACCGC-1	control	C9	G
	C9_TGACTAGGTATTCGTG-1	control	C9	G
	C9_TGACTAGGTGAGGCTA-1	control	C9	A
	C9_TGACTAGTCTAACCGA-1	control	C9	D
	C9_TGACTTTCAAGTAATG-1	control	C9	F
	C9_TGACTTTTCTTTACAC-1	control	C9	C
	C9_TGAGAGGCAATAGAGT-1	control	C9	B
	C9_TGAGCATAGGCATTGG-1	control	C9	C
	C9_TGAGCATCACTACAGT-1	control	C9	C
	C9_TGAGCATGTCATTAGC-1	control	C9	G
	C9_TGAGCATGTCCAAGTT-1	control	C9	C
	C9_TGAGCATGTGTCCTCT-1	control	C9	C
	C9_TGAGCATGTTTAGGAA-1	control	C9	C
	C9_TGAGCATTCACTCCTG-1	control	C9	A
	C9_TGAGCATTCCGGGTGT-1	control	C9	C
	C9_TGAGCATTCTTGAGAC-1	control	C9	A
	C9_TGAGCCGAGCAATATG-1	control	C9	B
	C9_TGAGCCGTCGTCCGTT-1	control	C9	C
	C9_TGAGGGACAGTCAGCC-1	control	C9	B
	C9_TGAGGGATCCTAGAAC-1	control	C9	C
	C9_TGATTTCCAATGAAAC-1	control	C9	C
	C9_TGATTTCTCCACGAAT-1	control	C9	A
	C9_TGCACCTAGTGGAGAA-1	control	C9	A
	C9_TGCACCTCAAAGGTGC-1	control	C9	C
	C9_TGCACCTGTCCAGTAT-1	control	C9	C
	C9_TGCACCTTCAGTGTTG-1	control	C9	A
	C9_TGCACCTTCGCCCTTA-1	control	C9	A
	C9_TGCCCATAGTGTCTCA-1	control	C9	C
	C9_TGCCCATGTAAGGGCT-1	control	C9	C
	C9_TGCCCTAAGTTTGCGT-1	control	C9	C
	C9_TGCCCTACATTTCAGG-1	control	C9	F
	C9_TGCCCTAGTCAAAGCG-1	control	C9	C
	C9_TGCGCAGGTGCAGACA-1	control	C9	C
	C9_TGCGGGTGTGTAAGTA-1	control	C9	C
	C9_TGCGGGTTCAACGCTA-1	control	C9	A
	C9_TGCGTGGGTATTAGCC-1	control	C9	C
	C9_TGCTACCTCTGGGCCA-1	control	C9	B
	C9_TGCTGCTCAACGCACC-1	control	C9	C
	C9_TGCTGCTCACACAGAG-1	control	C9	G
	C9_TGCTGCTCACGTCTCT-1	control	C9	C
	C9_TGCTGCTGTGGTGTAG-1	control	C9	A
	C9_TGCTGCTGTTACCAGT-1	control	C9	C
	C9_TGGACGCCAGCTGTTA-1	control	C9	C
	C9_TGGCCAGAGGCCGAAT-1	control	C9	F
	C9_TGGCCAGGTATAGGGC-1	control	C9	B
	C9_TGGCCAGGTATTAGCC-1	control	C9	C
	C9_TGGCCAGTCTTGTTTG-1	control	C9	C
	C9_TGGCTGGAGATATGCA-1	control	C9	F
	C9_TGGCTGGAGCTAGCCC-1	control	C9	B
	C9_TGGCTGGAGTCGTTTG-1	control	C9	C
	C9_TGGCTGGAGTGTGAAT-1	control	C9	D
	C9_TGGGAAGGTACGACCC-1	control	C9	A
	C9_TGGGAAGTCAGTTAGC-1	control	C9	C
	C9_TGGGCGTCATCCAACA-1	control	C9	F
	C9_TGGGCGTGTCTTGCGG-1	control	C9	C
	C9_TGGTTAGCACCCATGG-1	control	C9	A
	C9_TGGTTAGCACGGACAA-1	control	C9	B
	C9_TGGTTAGGTTGCGCAC-1	control	C9	C
	C9_TGGTTCCTCAAACCAC-1	control	C9	A
	C9_TGTATTCGTCAACTGT-1	control	C9	C
	C9_TGTATTCTCTAACTTC-1	control	C9	C
	C9_TGTCCCACACTCGACG-1	control	C9	A
	C9_TGTCCCATCGGCTTGG-1	control	C9	D
	C9_TGTGGTAGTTCTGGTA-1	control	C9	A
	C9_TGTGGTATCTGCAGTA-1	control	C9	C
	C9_TGTGGTATCTGCGGCA-1	control	C9	C
	C9_TGTGTTTAGCTAGGCA-1	control	C9	C
	C9_TGTGTTTAGCTATGCT-1	control	C9	F
	C9_TGTGTTTTCAGGTAAA-1	control	C9	A
	C9_TGTTCCGAGCGACGTA-1	control	C9	A
	C9_TGTTCCGTCTGCCCTA-1	control	C9	C
	C9_TTAACTCTCGGATGTT-1	control	C9	F
	C9_TTAGGACAGGGTGTGT-1	control	C9	C
	C9_TTAGGACGTCAAGCGA-1	control	C9	C
	C9_TTAGGCACAGACACTT-1	control	C9	C
	C9_TTAGTTCAGACTAAGT-1	control	C9	C
	C9_TTAGTTCGTCAACATC-1	control	C9	F
	C9_TTAGTTCGTTGACGTT-1	control	C9	C
	C9_TTATGCTAGGCCCTCA-1	control	C9	A
	C9_TTATGCTGTAGGAGTC-1	control	C9	B
	C9_TTCCCAGAGCGGCTTC-1	control	C9	A
	C9_TTCCCAGGTTGCTCCT-1	control	C9	F
	C9_TTCCCAGTCACATAGC-1	control	C9	G
	C9_TTCGAAGAGCAGGTCA-1	control	C9	F
	C9_TTCGAAGCAGTATGCT-1	control	C9	A
	C9_TTCGAAGGTTACAGAA-1	control	C9	C
	C9_TTCGGTCTCGGCCGAT-1	control	C9	A
	C9_TTCTACACAAGGTTCT-1	control	C9	F
	C9_TTCTACAGTTATGTGC-1	control	C9	G
	C9_TTCTCAAAGTGATCGG-1	control	C9	C
	C9_TTCTCAACAACGATCT-1	control	C9	F
	C9_TTCTCCTTCAGTTTGG-1	control	C9	A
	C9_TTGAACGAGAGTCTGG-1	control	C9	C
	C9_TTGAACGGTGTCAATC-1	control	C9	C
	C9_TTGAACGGTTCCCGAG-1	control	C9	C
	C9_TTGACTTAGTCCGTAT-1	control	C9	C
	C9_TTGACTTCAAGCCTAT-1	control	C9	B
	C9_TTGACTTCACGTAAGG-1	control	C9	C
	C9_TTGACTTGTCTTCGTC-1	control	C9	A
	C9_TTGACTTGTTGGAGGT-1	control	C9	C
	C9_TTGCGTCTCACTATTC-1	control	C9	D
	C9_TTGCGTCTCTCCCTGA-1	control	C9	C
	C9_TTGGAACAGCAGGCTA-1	control	C9	C
	C9_TTGGCAACACTAGTAC-1	control	C9	D
	C9_TTGGCAATCCACGCAG-1	control	C9	C
	C9_TTGGCAATCGCCCTTA-1	control	C9	D
	C9_TTGTAGGTCACCATAG-1	control	C9	C
	C9_TTTACTGAGCTGGAAC-1	control	C9	A
	C9_TTTACTGCAATGGTCT-1	control	C9	C
	C9_TTTATGCCAATAACGA-1	control	C9	F
	C9_TTTATGCCATGGGACA-1	control	C9	G
	C9_TTTATGCGTTGACGTT-1	control	C9	C
	C9_TTTATGCTCAGCGACC-1	control	C9	C
	C9_TTTCCTCAGTGATCGG-1	control	C9	D
	C9_TTTCCTCAGTTTAGGA-1	control	C9	A
	C9_TTTGCGCAGCGATTCT-1	control	C9	A
	C9_TTTGCGCTCTTGAGAC-1	control	C9	G
	C9_TTTGGTTGTACTCAAC-1	control	C9	A
	C9_TTTGGTTGTGCTTCTC-1	control	C9	C
	C9_TTTGGTTGTGTTAAGA-1	control	C9	F
	C9_TTTGGTTTCTCATTCA-1	control	C9	C
	C11_AAACCTGCAAGTCTAC-1	control	C11	B
	C11_AAACCTGTCATGTCCC-1	control	C11	C
	C11_AAACCTGTCCTAAGTG-1	control	C11	C
	C11_AAACGGGCACTAAGTC-1	control	C11	A
	C11_AAACGGGCATTTCAGG-1	control	C11	B
	C11_AAACGGGTCCCTGACT-1	control	C11	C
	C11_AAACGGGTCTGCCAGG-1	control	C11	B
	C11_AAACGGGTCTGTCTAT-1	control	C11	B
	C11_AAAGATGAGAAACGAG-1	control	C11	C
	C11_AAAGATGAGCTGGAAC-1	control	C11	B
	C11_AAAGATGAGGAGTCTG-1	control	C11	A
	C11_AAAGATGAGGCCCGTT-1	control	C11	B
	C11_AAAGATGCAAGTTCTG-1	control	C11	A
	C11_AAAGATGCACCGCTAG-1	control	C11	G
	C11_AAAGATGGTAAAGTCA-1	control	C11	B
	C11_AAAGATGGTCAGGACA-1	control	C11	B
	C11_AAAGCAAAGCAGATCG-1	control	C11	C
	C11_AAAGCAACAAACGTGG-1	control	C11	B
	C11_AAAGCAACAATACGCT-1	control	C11	B
	C11_AAAGCAACACGAAAGC-1	control	C11	B
	C11_AAAGCAACACGCATCG-1	control	C11	C
	C11_AAAGCAAGTGCACCAC-1	control	C11	C
	C11_AAAGCAATCCTAGAAC-1	control	C11	C
	C11_AAAGCAATCTACCTGC-1	control	C11	B
	C11_AAAGTAGAGAGGTACC-1	control	C11	C
	C11_AAAGTAGCATGCCACG-1	control	C11	A
	C11_AAAGTAGGTTTGTGTG-1	control	C11	C
	C11_AAAGTAGTCCTCATTA-1	control	C11	B
	C11_AAAGTAGTCTTTAGGG-1	control	C11	B
	C11_AAATGCCAGTACGTTC-1	control	C11	B
	C11_AAATGCCAGTCTTGCA-1	control	C11	A
	C11_AAATGCCCAGTCAGCC-1	control	C11	B
	C11_AAATGCCGTCCGAAGA-1	control	C11	B
	C11_AAATGCCGTCTAGAGG-1	control	C11	F
	C11_AAATGCCGTTCCGGCA-1	control	C11	C
	C11_AAATGCCTCGTGGGAA-1	control	C11	C
	C11_AAATGCCTCTATCGCC-1	control	C11	C
	C11_AAATGCCTCTCGATGA-1	control	C11	C
	C11_AACACGTCAACGCACC-1	control	C11	C
	C11_AACACGTCACGTTGGC-1	control	C11	B
	C11_AACACGTCATAAGACA-1	control	C11	C
	C11_AACCATGTCAGTTCGA-1	control	C11	D
	C11_AACCGCGAGCAGCGTA-1	control	C11	G
	C11_AACCGCGAGGTGCTAG-1	control	C11	B
	C11_AACCGCGAGTGTACTC-1	control	C11	C
	C11_AACCGCGCAACGATCT-1	control	C11	D
	C11_AACCGCGGTCCCGACA-1	control	C11	A
	C11_AACCGCGGTCCGCTGA-1	control	C11	B
	C11_AACCGCGGTTGAGTTC-1	control	C11	C
	C11_AACCGCGTCACAAACC-1	control	C11	G
	C11_AACCGCGTCACATACG-1	control	C11	B
	C11_AACCGCGTCGGCTACG-1	control	C11	B
	C11_AACGTTGAGAGATGAG-1	control	C11	F
	C11_AACGTTGGTGATAAAC-1	control	C11	B
	C11_AACGTTGTCAGGTAAA-1	control	C11	C
	C11_AACGTTGTCATCGGAT-1	control	C11	G
	C11_AACTCAGAGACAATAC-1	control	C11	C
	C11_AACTCAGAGCTAACTC-1	control	C11	B
	C11_AACTCAGAGGCTAGCA-1	control	C11	A
	C11_AACTCAGAGTACGTTC-1	control	C11	B
	C11_AACTCAGCACCAGGCT-1	control	C11	C
	C11_AACTCAGCAGACGCAA-1	control	C11	B
	C11_AACTCAGGTCTTGCGG-1	control	C11	C
	C11_AACTCAGTCTTCGGTC-1	control	C11	B
	C11_AACTCCCAGAGTGAGA-1	control	C11	B
	C11_AACTCCCAGCGATTCT-1	control	C11	C
	C11_AACTCCCAGCTAACTC-1	control	C11	B
	C11_AACTCCCCAGCTGTGC-1	control	C11	A
	C11_AACTCCCCAGCTTCGG-1	control	C11	B
	C11_AACTCCCCAGTCAGCC-1	control	C11	C
	C11_AACTCCCGTCCGAAGA-1	control	C11	C
	C11_AACTCCCGTCGAGTTT-1	control	C11	G
	C11_AACTCCCTCAAGGTAA-1	control	C11	C
	C11_AACTCTTCAGGCTGAA-1	control	C11	C
	C11_AACTCTTGTTGACGTT-1	control	C11	B
	C11_AACTCTTTCATTGCGA-1	control	C11	C
	C11_AACTCTTTCCCTGACT-1	control	C11	C
	C11_AACTGGTAGTAATCCC-1	control	C11	B
	C11_AACTGGTGTAAGCACG-1	control	C11	B
	C11_AACTGGTTCCGTAGTA-1	control	C11	C
	C11_AACTTTCAGGACAGCT-1	control	C11	C
	C11_AACTTTCAGTTAACGA-1	control	C11	B
	C11_AACTTTCCAAGACACG-1	control	C11	B
	C11_AACTTTCCAGGTCCAC-1	control	C11	B
	C11_AACTTTCCATAAGACA-1	control	C11	C
	C11_AACTTTCTCGGCCGAT-1	control	C11	B
	C11_AACTTTCTCTAAGCCA-1	control	C11	B
	C11_AAGACCTAGAAGGTTT-1	control	C11	B
	C11_AAGACCTCACACTGCG-1	control	C11	C
	C11_AAGACCTCACAGGAGT-1	control	C11	C
	C11_AAGACCTGTAGCTGCC-1	control	C11	A
	C11_AAGACCTGTTGTCGCG-1	control	C11	B
	C11_AAGACCTTCTACTCAT-1	control	C11	C
	C11_AAGACCTTCTGTCTCG-1	control	C11	G
	C11_AAGCCGCAGACTTGAA-1	control	C11	D
	C11_AAGCCGCAGCGCCTTG-1	control	C11	B
	C11_AAGCCGCCACGAGGTA-1	control	C11	C
	C11_AAGCCGCTCTTCGAGA-1	control	C11	C
	C11_AAGCCGCTCTTTAGTC-1	control	C11	G
	C11_AAGGAGCCAGGACGTA-1	control	C11	C
	C11_AAGGAGCGTACATCCA-1	control	C11	C
	C11_AAGGAGCGTTTAGGAA-1	control	C11	B
	C11_AAGGAGCTCAGCTCGG-1	control	C11	B
	C11_AAGGCAGAGGAATCGC-1	control	C11	C
	C11_AAGGCAGCAGATGAGC-1	control	C11	C
	C11_AAGGCAGTCCCAAGTA-1	control	C11	B
	C11_AAGGCAGTCGCATGGC-1	control	C11	B
	C11_AAGGTTCCAAACTGCT-1	control	C11	B
	C11_AAGGTTCCAGTCACTA-1	control	C11	B
	C11_AAGTCTGGTACACCGC-1	control	C11	C
	C11_AAGTCTGGTATATGAG-1	control	C11	B
	C11_AAGTCTGGTCTTGATG-1	control	C11	B
	C11_AAGTCTGGTTAGGGTG-1	control	C11	B
	C11_AAGTCTGTCCAGTAGT-1	control	C11	C
	C11_AAGTCTGTCGAGAACG-1	control	C11	D
	C11_AATCCAGAGCCGGTAA-1	control	C11	B
	C11_AATCCAGAGGACTGGT-1	control	C11	B
	C11_AATCCAGCACCATGTA-1	control	C11	A
	C11_AATCCAGCAGTCAGAG-1	control	C11	E
	C11_AATCCAGGTCACTTCC-1	control	C11	C
	C11_AATCGGTAGAATAGGG-1	control	C11	C
	C11_AATCGGTGTAATTGGA-1	control	C11	A
	C11_AATCGGTTCCAAGCCG-1	control	C11	C
	C11_AATCGGTTCTAACGGT-1	control	C11	B
	C11_ACACCAAAGAGGTTGC-1	control	C11	B
	C11_ACACCAAAGTACCGGA-1	control	C11	B
	C11_ACACCAACAAGCGCTC-1	control	C11	B
	C11_ACACCAACACATCCGG-1	control	C11	F
	C11_ACACCAATCGGCTACG-1	control	C11	C
	C11_ACACCCTAGGTGCTAG-1	control	C11	C
	C11_ACACCCTTCCGAGCCA-1	control	C11	B
	C11_ACACCCTTCTTACCTA-1	control	C11	B
	C11_ACACCGGAGCCAGTAG-1	control	C11	C
	C11_ACACCGGCAATCACAC-1	control	C11	B
	C11_ACACCGGCACAAGTAA-1	control	C11	G
	C11_ACACCGGCACCACCAG-1	control	C11	B
	C11_ACACCGGCATGTTGAC-1	control	C11	B
	C11_ACACCGGCATTTGCCC-1	control	C11	B
	C11_ACACCGGGTACTCTCC-1	control	C11	B
	C11_ACACCGGTCGGTTAAC-1	control	C11	B
	C11_ACACTGACACGTGAGA-1	control	C11	B
	C11_ACACTGAGTCTCTTTA-1	control	C11	C
	C11_ACAGCCGAGATAGGAG-1	control	C11	B
	C11_ACAGCCGAGATCACGG-1	control	C11	C
	C11_ACAGCCGAGATGCCAG-1	control	C11	B
	C11_ACAGCCGAGCTGCGAA-1	control	C11	B
	C11_ACAGCCGCAAGAAAGG-1	control	C11	C
	C11_ACAGCCGCATTAGCCA-1	control	C11	B
	C11_ACAGCCGGTATGGTTC-1	control	C11	B
	C11_ACAGCCGGTTAAGACA-1	control	C11	B
	C11_ACAGCCGTCAAAGACA-1	control	C11	C
	C11_ACAGCTAAGCCAGAAC-1	control	C11	C
	C11_ACAGCTACAGGGCATA-1	control	C11	B
	C11_ACATACGAGTGTCCCG-1	control	C11	C
	C11_ACATACGAGTTATCGC-1	control	C11	A
	C11_ACATACGCAAGGACTG-1	control	C11	C
	C11_ACATACGCACGGTAGA-1	control	C11	B
	C11_ACATACGCATGCCCGA-1	control	C11	C
	C11_ACATACGGTTCAGGCC-1	control	C11	C
	C11_ACATACGTCAGTTTGG-1	control	C11	B
	C11_ACATACGTCGCGCCAA-1	control	C11	C
	C11_ACATCAGAGCTGCCCA-1	control	C11	B
	C11_ACATCAGTCGTTTATC-1	control	C11	C
	C11_ACATGGTGTACAGTTC-1	control	C11	C
	C11_ACATGGTGTCTTGATG-1	control	C11	G
	C11_ACCAGTAAGTTGTAGA-1	control	C11	B
	C11_ACCAGTACACATTCGA-1	control	C11	C
	C11_ACCAGTAGTACGCACC-1	control	C11	G
	C11_ACCAGTATCACAGGCC-1	control	C11	C
	C11_ACCAGTATCTCGTTTA-1	control	C11	B
	C11_ACCCACTAGTCAAGCG-1	control	C11	F
	C11_ACCCACTGTTCAGCGC-1	control	C11	B
	C11_ACCCACTGTTGCGCAC-1	control	C11	C
	C11_ACCCACTGTTTACTCT-1	control	C11	C
	C11_ACCCACTGTTTGGGCC-1	control	C11	C
	C11_ACCGTAAGTAGAAGGA-1	control	C11	G
	C11_ACCTTTAAGGGAAACA-1	control	C11	C
	C11_ACCTTTAAGTGCGTGA-1	control	C11	C
	C11_ACCTTTAAGTTGCAGG-1	control	C11	C
	C11_ACCTTTACAGCTTAAC-1	control	C11	B
	C11_ACCTTTAGTCTTCGTC-1	control	C11	C
	C11_ACCTTTAGTTAAGATG-1	control	C11	B
	C11_ACGAGCCAGACTAGGC-1	control	C11	B
	C11_ACGAGCCCACACGCTG-1	control	C11	B
	C11_ACGAGCCCACCGAATT-1	control	C11	B
	C11_ACGAGCCGTCGTGGCT-1	control	C11	G
	C11_ACGAGGAAGCAATCTC-1	control	C11	C
	C11_ACGAGGAAGGGAACGG-1	control	C11	C
	C11_ACGAGGAAGGTGATAT-1	control	C11	C
	C11_ACGAGGACACAACGCC-1	control	C11	C
	C11_ACGAGGAGTTGATTCG-1	control	C11	B
	C11_ACGAGGATCAGAAATG-1	control	C11	C
	C11_ACGATACCAAGTTAAG-1	control	C11	B
	C11_ACGATACGTGCCTTGG-1	control	C11	C
	C11_ACGATGTAGCAGACTG-1	control	C11	C
	C11_ACGATGTAGGTAGCCA-1	control	C11	B
	C11_ACGATGTCATATACCG-1	control	C11	A
	C11_ACGATGTTCCCTTGTG-1	control	C11	B
	C11_ACGATGTTCGGGAGTA-1	control	C11	C
	C11_ACGCAGCTCATGCATG-1	control	C11	B
	C11_ACGCCAGAGGCTACGA-1	control	C11	B
	C11_ACGCCAGAGTTGAGTA-1	control	C11	B
	C11_ACGCCGAGTTGCTCCT-1	control	C11	B
	C11_ACGCCGATCATCATTC-1	control	C11	B
	C11_ACGGAGAAGTCCGGTC-1	control	C11	B
	C11_ACGGAGAGTCGTTGTA-1	control	C11	E
	C11_ACGGAGAGTTTGGCGC-1	control	C11	B
	C11_ACGGAGATCAAACCAC-1	control	C11	C
	C11_ACGGAGATCATCGCTC-1	control	C11	G
	C11_ACGGCCAGTCAAAGAT-1	control	C11	C
[truncated: 5,604 more rows]

## Sheet: Fig.2b
Figure 2b		WT						App
		wt #1	wt #2	wt #3	wt #4	wt #5	wt #6	app #1	app #2	app #3	app #4	app #5	app #6
	1M	1.058	0.9974	1.05	1.061	1.03	0.9741	1.29024	1.1975	1.38	1.02	1.163	1.16
	3M	1	0.96	0.9504	1	1.04	1.03	3.4074	2.96986	3.15625	2.7	2.5	2.12
	6M	1	1.03	1.1	0.97	1	1.2	9.43557	9.37896	9.1351	11	10	9.7
		1 month of age, p = 0.003; 3 months of age, p = 0.001; 6 months of age, p = 0.001).

## Sheet: Fig.2c
Figure 2c

## Sheet: Fig.2d
Figure 2d
	WT	APP 1M	APP 3M	APP 6M
	1.5	1.5	2.5	5.8

## Sheet: Fig.2f
Figure 2f
		WT	App
	#1	5.01	10
	#2	6.15	9.841
	#3	5.24	8.9
		p = 0.001

## Sheet: Fig.2g
Figure 2g
		WT	App
	#1	3.44828	9.7561
	#2	3.7931	9.26829
	#3	3.96552	9.46341
		p = 0.001

## Sheet: Fig.2h
Figure 2h
	WT	App
	0.7	0.76
	0.74	0.78
	0.73	0.75
	0.73	0.72
	0.73	0.78
	0.74	0.76
	0.74	0.77
	0.73	0.7
	0.75	0.77
	0.72	0.76
	0.75	0.7
	0.74	0.75
	0.74	0.79
	0.72	0.79
	0.73	0.79
	0.74	0.71
	0.75	0.62
	0.75	0.72
	0.7	0.78
	0.75	0.76
	0.77	0.8
	0.71	0.78
	0.71	0.77
	0.7	0.77
	0.71	0.75
	0.69	0.74
	0.71	0.8
	0.72	0.75
	0.71	0.8
	0.74	0.79
	0.72	0.79
	0.73	0.77
	0.74	0.78
	0.74	0.79
	0.76	0.79
	0.74	0.76
	0.73	0.77
	0.73	0.72
	0.72	0.8
	0.72	0.76
	0.72	0.77
	0.73	0.76
	0.73	0.74
	0.68	0.76
	0.76	0.75
	0.71	0.74
	0.72	0.76
	0.72	0.76
	0.7	0.75
	0.72	0.76
	0.73	0.76
	0.71	0.74
	0.72	0.76
	0.71	0.76
	0.72	0.78
	0.73	0.76
	0.72	0.78
	0.71	0.77
	0.72	0.78
	0.71	0.78
	0.73	0.78
	0.72	0.73
	0.72	0.78
	0.7	0.77
	0.71	0.77
	0.72	0.75
	0.72	0.76
	0.67	0.77
	0.75	0.77
	0.71	0.76
	0.71	0.77
	0.69	0.77
	0.71	0.76
	0.7	0.77
	0.7	0.78
	0.7	0.78
	0.72	0.77
	0.71	0.76
	0.74	0.79
	0.72	0.79
	0.73	0.8
	0.74	0.8
	0.74	0.65
	0.69	0.72
	0.77	0.8
	0.73	0.8
	0.73	0.79
	0.73	0.78
	0.71	0.78
	0.73	0.84
	0.72	0.8
	0.72	0.78
	0.73	0.72
	0.73	0.72
	0.71	0.79
	0.73	0.73
	0.73	0.79
	0.72	0.81
	0.73	0.81
	0.73	0.8
	0.71	0.72
	0.73	0.78
	0.73	0.71
	0.72	0.82
	0.72	0.72

## Sheet: Fig.2i
Figure 2i
		WT	App
	Axonal diameter
	0.1	0	0
	0.2	0	2.44
	0.3	3.45	7.32
	0.4	9.2	21.95
	0.5	20.69	19.51
	0.6	17.24	18.29
	0.7	18.39	15.85
	0.8	11.49	6.1
	0.9	6.9	3.66
	1	4.6	2.44
	1.1	2.3	1.22
	1.2	1.15	1.22
	1.3	2.3	0
	1.4	1.15	0
	1.5	1.15	0

## Sheet: Fig.2j
Figure 2j
	WT					App
		#1 WT	#2 WT	#3 WT			#1 App	#2 App	#3 App
	>0.5	0.74	0.73	0.73		>0.5	0.76	0.78	0.75
	0.5-0.75	0.74	0.72	0.74		0.5-0.75	0.77	0.76	0.76
	0.75-1	0.75	0.74	0.74		0.75-1	0.78	0.76	0.79
	>1	0.73	0.71	0.73		>1	0.79	0.78	0.78
		WT vs. AD mice: < 0.5, p = 0.014; 0.5-0.75, p = 0.035; 0.75-1, p = 0.023; > 1, p = 0.001

## Sheet: Fig.2m
Figure 2m
	WT			mutAPP
	#1	#2	#3	#1	#2	#3
10μM	12	10	15	19	21	18
20μM	24	28	26	5	7	6
30μM	5	6	4	1	2	0
40μM	1	0	3	0	1	0

[truncated: 41 more sheets: Fig.2l, Fig.2n, Fig.3i, Fig.4b, Fig.4c, Fig.4e, Fig.4f, Fig.4h, Fig.4i, Fig.4j, Fig.5c, Fig.5e, Fig.5f, Fig.5g, Fig.5h, Fig.5i, Fig.5j, Fig.5k, Fig.5l, Fig.5n …]
